# Supplementary material for: N-(2-Bromo-4-methyl­phen­yl)-2-(5-methyl-2-phenyl­pyrazolo­[1,5-a]pyrimidin-7-yl)acetamide
Source: Acta Crystallogr Sect E Struct Rep Online. 2013 May 4;69(Pt 6):o829. doi: 10.1107/S1600536813011811 (PMC3684917; doi:10.1107/S1600536813011811)
Supplement: Supplementary file 1 [file e-69-0o829-sup1.cif]

##############################################################################
#                                                                            #
# This CIF contains the data in a paper accepted for publication in          #
# Acta Crystallographica Section E. It conforms to the requirements of       #
# Notes for Authors for Acta Crystallographica Section E, and has been       #
# peer reviewed under the auspices of the IUCr Commission on Journals.       #
#                                                                            #
# Full details of the Crystallographic Information File format               #
# are given in the paper "The Crystallographic Information File (CIF):       #
# a New Standard Archive File for Crystallography" by S. R. Hall, F. H.      #
# Allen and I. D. Brown [Acta Cryst. (1991), A47, 655-685].                  #
#                                                                            #
# The current version of the core CIF dictionary is obtainable from          #
# ftp://ftp.iucr.org/pub/cif_core.dic.                                       #
#                                                                            #
# Software is freely available for graphical display of the structure(s)     #
# in this CIF. For information consult the CIF software page                 #
# http://www.iucr.org/resources/cif/software.                                #
#                                                                            #
# This file may be used for bona fide research purposes within the           #
# scientific community so long as proper attribution is given to the journal # 
# article from which it was obtained.                                        #
#                                                                            #
##############################################################################
data_I
_audit_creation_method     SHELXL-97
_chemical_name_systematic
;\
<i>N</i>-(2-Bromo-4-methylphenyl)-2-(5-methyl-2-\
phenylpyrazolo[1,5-<i>a</i>]pyrimidin-7-yl)acetamide
;
_chemical_name_common     ?
_chemical_formula_moiety     'C22 H19 Br N4 O'
_chemical_formula_sum     'C22 H19 Br N4 O'
_chemical_formula_iupac     'C22 H19 Br N4 O'
_chemical_formula_weight     435.32
_chemical_melting_point     ?
_symmetry_cell_setting     monoclinic
_symmetry_space_group_name_H-M     'P 21/c'
_symmetry_space_group_name_Hall     '-P 2ybc'
loop_
    _symmetry_equiv_pos_as_xyz
    'x, y, z'
    '-x, y+1/2, -z+1/2'
    '-x, -y, -z'
    'x, -y-1/2, z-1/2'
_cell_length_a     9.8102(6)
_cell_length_b     7.2915(4)
_cell_length_c     27.0162(14)
_cell_angle_alpha     90.00
_cell_angle_beta     92.942(3)
_cell_angle_gamma     90.00
_cell_volume     1929.95(19)
_cell_formula_units_Z     4
_cell_measurement_reflns_used     6371
_cell_measurement_theta_min     2.51
_cell_measurement_theta_max     31.41
_cell_measurement_temperature     296(2)
_exptl_crystal_description     block
_exptl_crystal_colour     colourless
_exptl_crystal_size_max     0.42
_exptl_crystal_size_mid     0.33
_exptl_crystal_size_min     0.25
_exptl_crystal_density_diffrn     1.498
_exptl_crystal_density_meas     ?
_exptl_crystal_density_method     'not measured'
_exptl_crystal_F_000     888
_exptl_absorpt_coefficient_mu     2.150
_exptl_absorpt_correction_type     multi-scan
_exptl_absorpt_process_details     '(SADABS; Bruker, 2009)'
_exptl_absorpt_correction_T_min     0.7389
_exptl_absorpt_correction_T_max     0.8673
_exptl_special_details     ?
_diffrn_ambient_temperature     296(2)
_diffrn_radiation_type     MoK\a
_diffrn_radiation_wavelength     0.71073
_diffrn_radiation_source     'fine-focus sealed tube'
_diffrn_radiation_monochromator     graphite
_diffrn_measurement_device_type     'Bruker X8 APEXII area-detector'
_diffrn_measurement_method     '\f and \w scans'
_diffrn_reflns_number     29996
_diffrn_reflns_av_R_equivalents     0.0441
_diffrn_reflns_av_sigmaI/netI     0.0449
_diffrn_reflns_theta_min     2.51
_diffrn_reflns_theta_max     31.41
_diffrn_reflns_theta_full     31.41
_diffrn_measured_fraction_theta_max     0.999
_diffrn_measured_fraction_theta_full     0.999
_diffrn_reflns_limit_h_min     -14
_diffrn_reflns_limit_h_max     14
_diffrn_reflns_limit_k_min     -10
_diffrn_reflns_limit_k_max     10
_diffrn_reflns_limit_l_min     -39
_diffrn_reflns_limit_l_max     39
_refine_special_details
;
Refinement of <i>F</i>^2^ against all reflections. The weighted <i>R</i>-factor
<i>wR</i> and goodness of fit <i>S</i> are based on <i>F</i>^2^, conventional
<i>R</i>-factors <i>R</i> are based on <i>F</i>, with <i>F</i> set to zero for
negative <i>F</i>^2^. The threshold expression of <i>F</i>^2^ >
\s(<i>F</i>^2^) is used only for calculating <i>R</i>-factors(gt) <i>etc</i>.
and is not relevant to the choice of reflections for refinement.
<i>R</i>-factors based on <i>F</i>^2^ are statistically about twice as large
as those based on <i>F</i>, and <i>R</i>- factors based on all data will be
even larger.
;
_reflns_number_total     6371
_reflns_number_gt     3830
_reflns_threshold_expression     I>2sigma(I)
_refine_ls_structure_factor_coef     Fsqd
_refine_ls_matrix_type     full
_refine_ls_R_factor_all     0.0890
_refine_ls_R_factor_gt     0.0410
_refine_ls_wR_factor_gt     0.0924
_refine_ls_wR_factor_ref     0.1065
_refine_ls_goodness_of_fit_ref     1.017
_refine_ls_restrained_S_all     1.017
_refine_ls_number_reflns     6371
_refine_ls_number_parameters     253
_refine_ls_number_restraints     0
_refine_ls_hydrogen_treatment     constr
_refine_ls_weighting_scheme     calc
_refine_ls_weighting_details
         'calc w=1/[\s^2^(Fo^2^)+(0.0467P)^2^+0.2795P] where P=(Fo^2^+2Fc^2^)/3'
_atom_sites_solution_hydrogens     difmap
_atom_sites_solution_primary     direct
_atom_sites_solution_secondary     difmap
_refine_ls_shift/su_max     0.001
_refine_ls_shift/su_mean     0.000
_refine_diff_density_max     0.412
_refine_diff_density_min     -0.616
_refine_ls_extinction_method     none
_refine_ls_extinction_coef     ?
loop_
    _atom_type_symbol
    _atom_type_description
    _atom_type_scat_dispersion_real
    _atom_type_scat_dispersion_imag
    _atom_type_scat_source
    'C' 'C' 0.0033 0.0016
                         'International Tables Vol C Tables 4.2.6.8 and 6.1.1.4'
    'H' 'H' 0.0000 0.0000
                         'International Tables Vol C Tables 4.2.6.8 and 6.1.1.4'
    'N' 'N' 0.0061 0.0033
                         'International Tables Vol C Tables 4.2.6.8 and 6.1.1.4'
    'O' 'O' 0.0106 0.0060
                         'International Tables Vol C Tables 4.2.6.8 and 6.1.1.4'
    'Br' 'Br' -0.2901 2.4595
                         'International Tables Vol C Tables 4.2.6.8 and 6.1.1.4'
_computing_data_collection     'APEX2 (Bruker, 2009)'
_computing_cell_refinement     'SAINT (Bruker, 2009)'
_computing_data_reduction     'SAINT (Bruker, 2009)'
_computing_structure_solution     'SHELXS97 (Sheldrick, 2008)'
_computing_structure_refinement     'SHELXL97 (Sheldrick, 2008)'
_computing_molecular_graphics     'ORTEP-3 for Windows (Farrugia, 2012)'
_computing_publication_material
                               'PLATON (Spek, 2009) and publCIF (Westrip, 2010)'
loop_
    _atom_site_type_symbol
    _atom_site_label
    _atom_site_fract_x
    _atom_site_fract_y
    _atom_site_fract_z
    _atom_site_U_iso_or_equiv
    _atom_site_adp_type
    _atom_site_calc_flag
    _atom_site_refinement_flags
    _atom_site_occupancy
    _atom_site_symmetry_multiplicity
    _atom_site_disorder_assembly
    _atom_site_disorder_group
    C C1 0.6173(2) 0.8274(2) -0.03898(7) 0.0377(4) Uani d . 1 1 . .
    H H1 0.6836 0.8688 -0.0597 0.045 Uiso calc R 1 1 . .
    C C2 0.4907(2) 0.7594(2) -0.05997(7) 0.0389(4) Uani d . 1 1 . .
    C C3 0.41574(19) 0.7044(2) 0.01713(7) 0.0363(4) Uani d . 1 1 . .
    C C4 0.3365(2) 0.6608(2) 0.05592(7) 0.0389(4) Uani d . 1 1 . .
    H H4 0.2478 0.6155 0.0539 0.047 Uiso calc R 1 1 . .
    C C5 0.41646(19) 0.6987(2) 0.09908(7) 0.0345(4) Uani d . 1 1 . .
    C C6 0.64217(19) 0.8324(2) 0.01096(7) 0.0329(4) Uani d . 1 1 . .
    C C7 0.76984(19) 0.9055(2) 0.03730(7) 0.0366(4) Uani d . 1 1 . .
    H H7A 0.7446 0.9745 0.0661 0.044 Uiso calc R 1 1 . .
    H H7B 0.8141 0.9894 0.0154 0.044 Uiso calc R 1 1 . .
    C C8 0.87117(19) 0.7571(2) 0.05392(7) 0.0330(4) Uani d . 1 1 . .
    C C9 0.89437(18) 0.4831(2) 0.10641(7) 0.0332(4) Uani d . 1 1 . .
    C C10 0.89659(19) 0.4341(2) 0.15591(7) 0.0361(4) Uani d . 1 1 . .
    C C11 0.9568(2) 0.2718(3) 0.17291(8) 0.0422(5) Uani d . 1 1 . .
    H H11 0.9557 0.2416 0.2063 0.051 Uiso calc R 1 1 . .
    C C12 1.0184(2) 0.1551(3) 0.14043(8) 0.0436(5) Uani d . 1 1 . .
    C C13 1.0160(2) 0.2037(3) 0.09087(8) 0.0432(5) Uani d . 1 1 . .
    H H13 1.0567 0.1265 0.0685 0.052 Uiso calc R 1 1 . .
    C C14 0.9547(2) 0.3641(3) 0.07366(8) 0.0397(4) Uani d . 1 1 . .
    H H14 0.9538 0.3925 0.0401 0.048 Uiso calc R 1 1 . .
    C C15 1.0869(3) -0.0203(3) 0.15829(10) 0.0691(7) Uani d . 1 1 . .
    H H15A 1.1706 0.0085 0.1766 0.104 Uiso calc R 1 1 . .
    H H15B 1.1060 -0.0955 0.1303 0.104 Uiso calc R 1 1 . .
    H H15C 1.0274 -0.0854 0.1793 0.104 Uiso calc R 1 1 . .
    C C16 0.4645(2) 0.7598(3) -0.11515(8) 0.0512(5) Uani d . 1 1 . .
    H H16C 0.4995 0.8709 -0.1287 0.077 Uiso calc R 1 1 . .
    H H16A 0.3680 0.7523 -0.1229 0.077 Uiso calc R 1 1 . .
    H H16B 0.5091 0.6563 -0.1292 0.077 Uiso calc R 1 1 . .
    C C17 0.38277(19) 0.6745(2) 0.15115(7) 0.0361(4) Uani d . 1 1 . .
    C C18 0.2742(2) 0.5647(3) 0.16391(9) 0.0470(5) Uani d . 1 1 . .
    H H18 0.2209 0.5064 0.1392 0.056 Uiso calc R 1 1 . .
    C C19 0.2447(2) 0.5415(3) 0.21290(9) 0.0541(6) Uani d . 1 1 . .
    H H19 0.1721 0.4670 0.2209 0.065 Uiso calc R 1 1 . .
    C C20 0.3217(2) 0.6275(3) 0.25011(9) 0.0533(6) Uani d . 1 1 . .
    H H20 0.3013 0.6116 0.2831 0.064 Uiso calc R 1 1 . .
    C C21 0.4294(2) 0.7376(3) 0.23797(9) 0.0518(5) Uani d . 1 1 . .
    H H21 0.4818 0.7966 0.2628 0.062 Uiso calc R 1 1 . .
    C C22 0.4595(2) 0.7604(3) 0.18897(8) 0.0452(5) Uani d . 1 1 . .
    H H22 0.5326 0.8345 0.1812 0.054 Uiso calc R 1 1 . .
    N N1 0.39309(17) 0.6994(2) -0.03282(6) 0.0405(4) Uani d . 1 1 . .
    N N2 0.54163(15) 0.7640(2) 0.08894(6) 0.0338(3) Uani d . 1 1 . .
    N N3 0.53930(15) 0.76798(18) 0.03862(6) 0.0317(3) Uani d . 1 1 . .
    N N4 0.82608(16) 0.6428(2) 0.08896(6) 0.0370(4) Uani d . 1 1 . .
    H H4A 0.7499 0.6695 0.1016 0.044 Uiso calc R 1 1 . .
    O O1 0.98349(14) 0.74725(19) 0.03713(5) 0.0453(3) Uani d . 1 1 . .
    Br Br1 0.81300(3) 0.58958(3) 0.201758(8) 0.05961(10) Uani d . 1 1 . .
loop_
    _atom_site_aniso_label
    _atom_site_aniso_U_11
    _atom_site_aniso_U_22
    _atom_site_aniso_U_33
    _atom_site_aniso_U_12
    _atom_site_aniso_U_13
    _atom_site_aniso_U_23
    C1 0.0391(11) 0.0356(9) 0.0378(10) 0.0071(8) -0.0030(9) 0.0039(8)
    C2 0.0459(12) 0.0288(8) 0.0409(11) 0.0120(8) -0.0089(9) -0.0027(7)
    C3 0.0315(10) 0.0304(8) 0.0458(12) 0.0060(7) -0.0103(9) -0.0036(7)
    C4 0.0268(10) 0.0370(9) 0.0523(12) 0.0007(8) -0.0044(9) -0.0031(8)
    C5 0.0282(10) 0.0278(8) 0.0473(11) 0.0048(7) -0.0008(8) -0.0028(7)
    C6 0.0303(10) 0.0275(8) 0.0405(10) 0.0056(7) -0.0035(8) 0.0011(7)
    C7 0.0330(10) 0.0341(9) 0.0420(11) 0.0014(8) -0.0036(8) 0.0021(7)
    C8 0.0294(10) 0.0381(9) 0.0309(9) 0.0008(7) -0.0032(8) -0.0041(7)
    C9 0.0223(9) 0.0400(9) 0.0371(10) 0.0042(7) -0.0009(8) 0.0022(7)
    C10 0.0291(10) 0.0442(10) 0.0350(10) 0.0004(8) 0.0005(8) 0.0002(8)
    C11 0.0409(12) 0.0462(10) 0.0387(11) -0.0011(9) -0.0055(9) 0.0086(8)
    C12 0.0366(11) 0.0381(9) 0.0549(13) 0.0032(8) -0.0102(10) 0.0024(9)
    C13 0.0359(11) 0.0409(10) 0.0522(13) 0.0050(8) -0.0026(9) -0.0077(9)
    C14 0.0345(11) 0.0466(10) 0.0377(11) 0.0048(8) -0.0027(9) -0.0010(8)
    C15 0.0758(19) 0.0495(12) 0.0796(18) 0.0205(13) -0.0183(15) 0.0084(12)
    C16 0.0619(15) 0.0482(11) 0.0422(12) 0.0110(10) -0.0118(11) -0.0065(9)
    C17 0.0277(10) 0.0335(9) 0.0470(12) 0.0077(7) 0.0010(8) -0.0020(8)
    C18 0.0373(12) 0.0483(11) 0.0551(13) -0.0024(9) 0.0001(10) -0.0032(9)
    C19 0.0418(13) 0.0624(13) 0.0588(15) -0.0058(11) 0.0085(11) 0.0066(11)
    C20 0.0467(14) 0.0681(14) 0.0455(13) 0.0084(11) 0.0074(11) 0.0030(10)
    C21 0.0453(13) 0.0632(13) 0.0466(13) -0.0024(11) 0.0013(10) -0.0085(10)
    C22 0.0366(11) 0.0490(11) 0.0501(13) -0.0034(9) 0.0015(10) -0.0048(9)
    N1 0.0393(10) 0.0358(8) 0.0451(10) 0.0055(7) -0.0107(8) -0.0041(7)
    N2 0.0292(8) 0.0355(7) 0.0362(9) 0.0033(6) -0.0027(7) -0.0015(6)
    N3 0.0276(8) 0.0296(7) 0.0371(9) 0.0048(6) -0.0056(7) -0.0012(6)
    N4 0.0279(9) 0.0454(8) 0.0379(9) 0.0098(7) 0.0046(7) 0.0059(7)
    O1 0.0352(8) 0.0541(8) 0.0474(8) 0.0065(6) 0.0094(7) 0.0049(6)
    Br1 0.0728(2) 0.06541(16) 0.04192(14) 0.01753(12) 0.01561(12) 0.00091(10)
_geom_special_details
;
All e.s.d.'s (except the e.s.d. in the dihedral angle between two l.s. planes)
are estimated using the full covariance matrix. The cell e.s.d.'s are taken
into account individually in the estimation of e.s.d.'s in distances, angles
and torsion angles; correlations between e.s.d.'s in cell parameters are only
used when they are defined by crystal symmetry. An approximate (isotropic)
treatment of cell e.s.d.'s is used for estimating e.s.d.'s involving l.s.
planes.
;
loop_
    _geom_bond_atom_site_label_1
    _geom_bond_atom_site_label_2
    _geom_bond_site_symmetry_2
    _geom_bond_distance
    _geom_bond_publ_flag
    C1 C6 . 1.359(3) ?
    C1 C2 . 1.428(3) ?
    C1 H1 . 0.9300 ?
    C2 N1 . 1.311(3) ?
    C2 C16 . 1.500(3) ?
    C3 N1 . 1.357(2) ?
    C3 C4 . 1.374(3) ?
    C3 N3 . 1.396(2) ?
    C4 C5 . 1.399(3) ?
    C4 H4 . 0.9300 ?
    C5 N2 . 1.358(2) ?
    C5 C17 . 1.472(3) ?
    C6 N3 . 1.369(2) ?
    C6 C7 . 1.506(3) ?
    C7 C8 . 1.521(2) ?
    C7 H7A . 0.9700 ?
    C7 H7B . 0.9700 ?
    C8 O1 . 1.215(2) ?
    C8 N4 . 1.353(2) ?
    C9 C10 . 1.383(3) ?
    C9 C14 . 1.393(3) ?
    C9 N4 . 1.412(2) ?
    C10 C11 . 1.390(3) ?
    C10 Br1 . 1.8962(19) ?
    C11 C12 . 1.384(3) ?
    C11 H11 . 0.9300 ?
    C12 C13 . 1.384(3) ?
    C12 C15 . 1.512(3) ?
    C13 C14 . 1.385(3) ?
    C13 H13 . 0.9300 ?
    C14 H14 . 0.9300 ?
    C15 H15A . 0.9600 ?
    C15 H15B . 0.9600 ?
    C15 H15C . 0.9600 ?
    C16 H16C . 0.9600 ?
    C16 H16A . 0.9600 ?
    C16 H16B . 0.9600 ?
    C17 C22 . 1.387(3) ?
    C17 C18 . 1.390(3) ?
    C18 C19 . 1.380(3) ?
    C18 H18 . 0.9300 ?
    C19 C20 . 1.377(3) ?
    C19 H19 . 0.9300 ?
    C20 C21 . 1.380(3) ?
    C20 H20 . 0.9300 ?
    C21 C22 . 1.381(3) ?
    C21 H21 . 0.9300 ?
    C22 H22 . 0.9300 ?
    N2 N3 . 1.359(2) ?
    N4 H4A . 0.8600 ?
loop_
    _geom_angle_atom_site_label_1
    _geom_angle_atom_site_label_2
    _geom_angle_atom_site_label_3
    _geom_angle_site_symmetry_1
    _geom_angle_site_symmetry_3
    _geom_angle
    _geom_angle_publ_flag
    C6 C1 C2 . . 120.76(19) ?
    C6 C1 H1 . . 119.6 ?
    C2 C1 H1 . . 119.6 ?
    N1 C2 C1 . . 122.65(18) ?
    N1 C2 C16 . . 117.63(19) ?
    C1 C2 C16 . . 119.7(2) ?
    N1 C3 C4 . . 133.01(18) ?
    N1 C3 N3 . . 121.12(18) ?
    C4 C3 N3 . . 105.85(16) ?
    C3 C4 C5 . . 105.95(17) ?
    C3 C4 H4 . . 127.0 ?
    C5 C4 H4 . . 127.0 ?
    N2 C5 C4 . . 112.04(17) ?
    N2 C5 C17 . . 118.99(17) ?
    C4 C5 C17 . . 128.97(18) ?
    C1 C6 N3 . . 115.66(17) ?
    C1 C6 C7 . . 125.52(18) ?
    N3 C6 C7 . . 118.81(16) ?
    C6 C7 C8 . . 113.78(14) ?
    C6 C7 H7A . . 108.8 ?
    C8 C7 H7A . . 108.8 ?
    C6 C7 H7B . . 108.8 ?
    C8 C7 H7B . . 108.8 ?
    H7A C7 H7B . . 107.7 ?
    O1 C8 N4 . . 124.06(17) ?
    O1 C8 C7 . . 121.57(17) ?
    N4 C8 C7 . . 114.36(16) ?
    C10 C9 C14 . . 117.85(17) ?
    C10 C9 N4 . . 121.28(16) ?
    C14 C9 N4 . . 120.76(17) ?
    C9 C10 C11 . . 121.64(18) ?
    C9 C10 Br1 . . 119.42(14) ?
    C11 C10 Br1 . . 118.93(15) ?
    C12 C11 C10 . . 120.42(19) ?
    C12 C11 H11 . . 119.8 ?
    C10 C11 H11 . . 119.8 ?
    C11 C12 C13 . . 118.01(18) ?
    C11 C12 C15 . . 121.3(2) ?
    C13 C12 C15 . . 120.7(2) ?
    C12 C13 C14 . . 121.77(19) ?
    C12 C13 H13 . . 119.1 ?
    C14 C13 H13 . . 119.1 ?
    C13 C14 C9 . . 120.30(19) ?
    C13 C14 H14 . . 119.8 ?
    C9 C14 H14 . . 119.8 ?
    C12 C15 H15A . . 109.5 ?
    C12 C15 H15B . . 109.5 ?
    H15A C15 H15B . . 109.5 ?
    C12 C15 H15C . . 109.5 ?
    H15A C15 H15C . . 109.5 ?
    H15B C15 H15C . . 109.5 ?
    C2 C16 H16C . . 109.5 ?
    C2 C16 H16A . . 109.5 ?
    H16C C16 H16A . . 109.5 ?
    C2 C16 H16B . . 109.5 ?
    H16C C16 H16B . . 109.5 ?
    H16A C16 H16B . . 109.5 ?
    C22 C17 C18 . . 118.12(19) ?
    C22 C17 C5 . . 120.65(18) ?
    C18 C17 C5 . . 121.24(18) ?
    C19 C18 C17 . . 120.7(2) ?
    C19 C18 H18 . . 119.7 ?
    C17 C18 H18 . . 119.7 ?
    C20 C19 C18 . . 120.7(2) ?
    C20 C19 H19 . . 119.7 ?
    C18 C19 H19 . . 119.7 ?
    C19 C20 C21 . . 119.3(2) ?
    C19 C20 H20 . . 120.4 ?
    C21 C20 H20 . . 120.4 ?
    C20 C21 C22 . . 120.1(2) ?
    C20 C21 H21 . . 119.9 ?
    C22 C21 H21 . . 119.9 ?
    C21 C22 C17 . . 121.1(2) ?
    C21 C22 H22 . . 119.4 ?
    C17 C22 H22 . . 119.4 ?
    C2 N1 C3 . . 117.42(17) ?
    C5 N2 N3 . . 103.92(14) ?
    N2 N3 C6 . . 125.34(15) ?
    N2 N3 C3 . . 112.24(15) ?
    C6 N3 C3 . . 122.38(16) ?
    C8 N4 C9 . . 125.11(15) ?
    C8 N4 H4A . . 117.4 ?
    C9 N4 H4A . . 117.4 ?
loop_
    _geom_hbond_atom_site_label_D
    _geom_hbond_atom_site_label_H
    _geom_hbond_atom_site_label_A
    _geom_hbond_site_symmetry_A
    _geom_hbond_distance_DH
    _geom_hbond_distance_HA
    _geom_hbond_distance_DA
    _geom_hbond_angle_DHA
    N4 H4A N2 . 0.86 2.17 2.927(2) 147.2
    C14 H14 O1 3_765 0.93 2.43 3.189(2) 138.9
data_global
_journal_date_recd_electronic     2013-04-23
_journal_date_accepted     2013-04-30
_journal_name_full     'Acta Crystallographica, Section E'
_journal_year     2013
_journal_volume     69
_journal_issue      6
_journal_page_first     o829
_journal_page_last     o829
_journal_paper_category     QO
_journal_paper_doi     10.1107/S1600536813011811
_journal_coeditor_code     RZ5060
_publ_contact_author_name     'Ibtissam Bassoude'
_publ_contact_author_address
;
Laboratoire de Chimie Organique H\'et\'erocyclique URAC21
P\^ole de comp\'etences Pharmacochimie, Universit\'e Mohammed V-Agdal,
Avenue Ibn Battouta, BP 1014, Rabat, Morocco
;
_publ_contact_author_email     'i_bassoude@yahoo.fr'
_publ_contact_author_fax     '212 537 77 54 40'
_publ_contact_author_phone     '212 537 77 54 40'
_publ_section_title
;\
<i>N</i>-(2-Bromo-4-methylphenyl)-2-(5-methyl-2-phenylpyrazolo[1,5-<i>a</i>]\
pyrimidin-7-yl)acetamide
;
loop_
    _publ_author_name
    _publ_author_address
    'Bassoude, Ibtissam'
;
Laboratoire de Chimie Organique H\'et\'erocyclique URAC21,
P\^ole de Comp\'etences Pharmacochimie, Universit\'e Mohammed V-Agdal,
Avenue Ibn Battouta, BP 1014, Rabat, Morocco
Institut de Chimie Organique et Analytique, Universit\'e d'Orl\'eans,
UMR CNRS 6005, BP 6759, 45067 Orl\'eans Cedex 2, France
;
    'Berteina-Raboin, Sabine'
;
Institut de Chimie Organique et Analytique, Universit\'e d'Orl\'eans,
UMR CNRS 6005, BP 6759, 45067 Orl\'eans Cedex 2, France
;
    'Essassi, El Mokhtar'
;
Laboratoire de Chimie Organique H\'et\'erocyclique URAC21,
P\^ole de Comp\'etences Pharmacochimie, Universit\'e Mohammed V-Agdal,
Avenue Ibn Battouta, BP 1014, Rabat, Morocco
Institute of Nanmaterials and Nanotechnology, MASCIR,
Rabat, Morocco
;
    'Guillaumet, G\'erald'
;
Institut de Chimie Organique et Analytique, Universit\'e d'Orl\'eans,
UMR CNRS 6005, BP 6759, 45067 Orl\'eans Cedex 2, France
;
    'El Ammari, Lahcen'
;
Laboratoire de Chimie du Solide Appliqu\'ee, Universit\'e Mohammed V-Agdal,
Facult\'e des Sciences, Avenue Ibn Battouta, BP 1014, Rabat, Morocco
;
_iucr_refine_instructions_details
;
TITL EL_D598_DRX51 in P2(1)/c
CELL  0.71073   9.8102   7.2915  27.0162   90.000   92.942   90.000
ZERR     4.00   0.0006   0.0004   0.0014    0.000    0.003    0.000
LATT   1
SYMM  - X, 1/2 + Y, 1/2 - Z
SFAC  C    H    N    O    BR
UNIT  88   76   16   4    4
MERG   2
OMIT     0   0   2
OMIT     1   0   0
FMAP   2
PLAN 10
ACTA
BOND
BOND   $H
HTAB 2.6
HTAB N4  N2
HTAB C14 O1_$1
eqiv $1 2-x, 1-y, -z
L.S.  10
TEMP    23.00
WGHT    0.046700    0.279500
FVAR       0.99986
C1    1    0.617341    0.827441   -0.038983    11.00000    0.03906    0.03560 =
         0.03783    0.00393   -0.00297    0.00708
AFIX  43
H1    2    0.683601    0.868813   -0.059724    11.00000   -1.20000
AFIX   0
C2    1    0.490706    0.759397   -0.059971    11.00000    0.04593    0.02883 =
         0.04094   -0.00273   -0.00890    0.01204
C3    1    0.415739    0.704438    0.017134    11.00000    0.03151    0.03036 =
         0.04584   -0.00356   -0.01028    0.00596
C4    1    0.336467    0.660844    0.055924    11.00000    0.02679    0.03700 =
         0.05230   -0.00313   -0.00438    0.00066
AFIX  43
H4    2    0.247762    0.615457    0.053905    11.00000   -1.20000
AFIX   0
C5    1    0.416462    0.698685    0.099084    11.00000    0.02819    0.02778 =
         0.04725   -0.00279   -0.00079    0.00483
C6    1    0.642166    0.832447    0.010958    11.00000    0.03031    0.02745 =
         0.04047    0.00110   -0.00354    0.00560
C7    1    0.769840    0.905468    0.037303    11.00000    0.03299    0.03413 =
         0.04198    0.00207   -0.00355    0.00143
AFIX  23
H7A   2    0.744574    0.974536    0.066118    11.00000   -1.20000
H7B   2    0.814148    0.989396    0.015373    11.00000   -1.20000
AFIX   0
C8    1    0.871169    0.757143    0.053921    11.00000    0.02937    0.03814 =
         0.03093   -0.00410   -0.00316    0.00083
C9    1    0.894374    0.483107    0.106412    11.00000    0.02235    0.04001 =
         0.03711    0.00218   -0.00093    0.00416
C10   1    0.896590    0.434115    0.155913    11.00000    0.02910    0.04421 =
         0.03496    0.00017    0.00047    0.00038
C11   1    0.956815    0.271843    0.172915    11.00000    0.04090    0.04622 =
         0.03867    0.00865   -0.00554   -0.00109
AFIX  43
H11   2    0.955701    0.241573    0.206332    11.00000   -1.20000
AFIX   0
C12   1    1.018418    0.155051    0.140432    11.00000    0.03657    0.03812 =
         0.05487    0.00235   -0.01018    0.00325
C13   1    1.016010    0.203655    0.090865    11.00000    0.03590    0.04092 =
         0.05223   -0.00766   -0.00258    0.00504
AFIX  43
H13   2    1.056671    0.126497    0.068517    11.00000   -1.20000
AFIX   0
C14   1    0.954677    0.364095    0.073662    11.00000    0.03452    0.04656 =
         0.03770   -0.00105   -0.00267    0.00477
AFIX  43
H14   2    0.953753    0.392493    0.040087    11.00000   -1.20000
AFIX   0
C15   1    1.086873   -0.020309    0.158286    11.00000    0.07581    0.04947 =
         0.07961    0.00842   -0.01829    0.02052
AFIX  33
H15A  2    1.170613    0.008535    0.176576    11.00000   -1.50000
H15B  2    1.106037   -0.095465    0.130307    11.00000   -1.50000
H15C  2    1.027439   -0.085356    0.179313    11.00000   -1.50000
AFIX   0
C16   1    0.464473    0.759779   -0.115152    11.00000    0.06186    0.04816 =
         0.04221   -0.00648   -0.01176    0.01105
AFIX  33
H16C  2    0.499534    0.870935   -0.128676    11.00000   -1.50000
H16A  2    0.368026    0.752315   -0.122892    11.00000   -1.50000
H16B  2    0.509066    0.656333   -0.129209    11.00000   -1.50000
AFIX   0
C17   1    0.382766    0.674517    0.151147    11.00000    0.02772    0.03347 =
         0.04698   -0.00196    0.00101    0.00773
C18   1    0.274187    0.564747    0.163910    11.00000    0.03726    0.04826 =
         0.05514   -0.00316    0.00012   -0.00242
AFIX  43
H18   2    0.220895    0.506382    0.139181    11.00000   -1.20000
AFIX   0
C19   1    0.244682    0.541510    0.212896    11.00000    0.04179    0.06240 =
         0.05881    0.00657    0.00851   -0.00576
AFIX  43
H19   2    0.172059    0.466997    0.220867    11.00000   -1.20000
AFIX   0
C20   1    0.321655    0.627510    0.250115    11.00000    0.04673    0.06812 =
         0.04552    0.00295    0.00744    0.00841
AFIX  43
H20   2    0.301255    0.611565    0.283077    11.00000   -1.20000
AFIX   0
C21   1    0.429396    0.737617    0.237974    11.00000    0.04535    0.06318 =
         0.04663   -0.00854    0.00127   -0.00239
AFIX  43
H21   2    0.481795    0.796603    0.262835    11.00000   -1.20000
AFIX   0
C22   1    0.459549    0.760372    0.188966    11.00000    0.03657    0.04896 =
         0.05011   -0.00481    0.00150   -0.00342
AFIX  43
H22   2    0.532569    0.834512    0.181195    11.00000   -1.20000
AFIX   0
N1    3    0.393092    0.699410   -0.032822    11.00000    0.03926    0.03580 =
         0.04510   -0.00411   -0.01073    0.00553
N2    3    0.541630    0.763955    0.088940    11.00000    0.02924    0.03547 =
         0.03615   -0.00147   -0.00271    0.00330
N3    3    0.539303    0.767978    0.038616    11.00000    0.02757    0.02958 =
         0.03714   -0.00117   -0.00560    0.00480
N4    3    0.826081    0.642816    0.088965    11.00000    0.02788    0.04545 =
         0.03789    0.00591    0.00457    0.00975
AFIX  43
H4A   2    0.749873    0.669466    0.101609    11.00000   -1.20000
AFIX   0
O1    4    0.983491    0.747247    0.037132    11.00000    0.03519    0.05406 =
         0.04744    0.00493    0.00945    0.00652
BR1   5    0.812999    0.589579    0.201758    11.00000    0.07278    0.06541 =
         0.04192    0.00091    0.01561    0.01753
HKLF 4
REM  EL_D598_DRX51 in P2(1)/c
REM R1 =  0.0410 for   3834 Fo > 4sig(Fo)  and  0.0890 for all   6371 data
REM    253 parameters refined using      0 restraints
END
WGHT      0.0469      0.2758
REM Highest difference peak  0.412,  deepest hole -0.616,  1-sigma level  0.055
Q1    1   0.7624  0.5511  0.1808  11.00000  0.05    0.41
Q2    1   0.4042  0.8497 -0.1254  11.00000  0.05    0.31
Q3    1   0.5535  0.7806 -0.1315  11.00000  0.05    0.28
Q4    1   0.4208  0.6339 -0.1194  11.00000  0.05    0.27
Q5    1   0.6433  0.8086 -0.0122  11.00000  0.05    0.25
Q6    1   0.8451  0.6747  0.1942  11.00000  0.05    0.24
Q7    1   0.9942  0.3009  0.0874  11.00000  0.05    0.23
Q8    1   0.4142  0.6378 -0.1409  11.00000  0.05    0.23
Q9    1   1.0844 -0.0095  0.2015  11.00000  0.05    0.22
Q10   1   0.8021  0.8161  0.0394  11.00000  0.05    0.22
;
