# Supplementary material for: N-(2-Bromo-4-methyl­phen­yl)-2-(5-methyl-2-phenyl­pyrazolo­[1,5-a]pyrimidin-7-yl)acetamide
Source: Acta Crystallogr Sect E Struct Rep Online. 2013 May 4;69(Pt 6):o829. doi: 10.1107/S1600536813011811 (PMC3684917; doi:10.1107/S1600536813011811)
Supplement: Supplementary file 2 [file e-69-0o829-Isup2.hkl]

# 
# h,k,l, Fc-squared, Fo-squared, sigma(Fo-squared) and status flag 
# 
data_I
_shelx_title ' EL_D598_DRX51 in P2(1)/c' 
_shelx_refln_list_code          4 
_shelx_F_calc_maximum      257.49 
_exptl_crystal_F_000       888.00 
_reflns_d_resolution_high  0.6819 
 
loop_ 
 _symmetry_equiv_pos_as_xyz 
 'x, y, z' 
 '-x, y+1/2, -z+1/2' 
 '-x, -y, -z' 
 'x, -y-1/2, z-1/2' 
 
_cell_length_a     9.8102 
_cell_length_b     7.2915 
_cell_length_c    27.0162 
_cell_angle_alpha  90.000 
_cell_angle_beta   92.942 
_cell_angle_gamma  90.000 
 
_shelx_F_squared_multiplier     1.000 
 
loop_ 
 _refln_index_h 
 _refln_index_k 
 _refln_index_l 
 _refln_F_squared_calc 
 _refln_F_squared_meas 
 _refln_F_squared_sigma 
 _refln_observed_status 
   2   0   0     5394.33     5446.24     88.48 o 
   3   0   0     5179.72     4596.93     75.83 o 
   4   0   0      261.74      216.21      7.53 o 
   5   0   0     8262.69     8876.16    169.65 o 
   6   0   0     1200.94     1007.78     40.53 o 
   7   0   0       21.86       11.36      8.46 o 
   8   0   0      260.05      279.25     15.99 o 
   9   0   0       20.82       29.24     15.20 o 
  10   0   0       82.56       82.19     19.12 o 
  11   0   0      233.97      191.59     26.69 o 
  12   0   0        7.00      -39.10     41.53 o 
  13   0   0       22.92       40.27     39.64 o 
  14   0   0      190.25      159.18     49.07 o 
   1   1   0      564.23      512.04      6.46 o 
   2   1   0    18469.54    18319.79    248.01 o 
   3   1   0     5232.95     5434.47     63.35 o 
   4   1   0     2626.66     2647.22     34.64 o 
   5   1   0     1332.20     1353.68     19.86 o 
   6   1   0      305.33      311.73      8.77 o 
   7   1   0     1549.26     1624.22     25.29 o 
   8   1   0       14.94       20.03      7.43 o 
   9   1   0      242.89      203.56     15.17 o 
  10   1   0       95.61      117.43     13.82 o 
  11   1   0      101.71       93.23     15.73 o 
  12   1   0      149.63      173.48     22.97 o 
  13   1   0        0.62       26.03     19.35 o 
  14   1   0      106.02       98.16     26.88 o 
   0   2   0    21666.51    22946.55    432.89 o 
   1   2   0    21555.99    22273.98    327.67 o 
   2   2   0    40595.54    43374.95    498.64 o 
   3   2   0     1874.65     1837.83     29.17 o 
   4   2   0      157.88      161.59      6.61 o 
   5   2   0      528.29      614.45     11.34 o 
   6   2   0      317.04      321.73      9.15 o 
   7   2   0     1016.70     1035.18     18.31 o 
   8   2   0       91.89       97.24     12.48 o 
   9   2   0        0.73       -8.44      8.44 o 
  10   2   0      216.07      229.72     19.98 o 
  11   2   0       33.60       42.31     18.31 o 
  12   2   0       32.88       47.36     20.75 o 
  13   2   0       41.84       41.15     19.41 o 
  14   2   0        0.15      -19.17     19.17 o 
   1   3   0     4408.92     4269.63     82.58 o 
   2   3   0      265.48      253.19      5.26 o 
   3   3   0      446.14      559.73      9.91 o 
   4   3   0    11000.25    10802.65    145.42 o 
   5   3   0      297.77      286.90      8.62 o 
   6   3   0     2365.74     2403.14     33.54 o 
   7   3   0      800.39      796.72     15.46 o 
   8   3   0       29.25       37.22      9.19 o 
   9   3   0      913.07      838.60     24.92 o 
  10   3   0       99.84       92.70     18.34 o 
  11   3   0       25.55       26.65     15.28 o 
  12   3   0        2.96        7.06     20.82 o 
  13   3   0        1.94       12.50     20.04 o 
   0   4   0      233.35      286.75      9.11 o 
   1   4   0     1667.35     1736.77     30.59 o 
   2   4   0     8996.68     9612.60    140.08 o 
   3   4   0       66.27      106.79      6.59 o 
   4   4   0      563.51      591.20     12.61 o 
   5   4   0     1168.94     1227.62     16.49 o 
   6   4   0     1151.10     1142.65     22.21 o 
   7   4   0      349.75      320.02     12.03 o 
   8   4   0      267.50      297.23     21.07 o 
   9   4   0      351.21      347.80     18.16 o 
  10   4   0        1.35        2.60     10.83 o 
  11   4   0        1.93        1.13     15.80 o 
  12   4   0       55.18       61.00     19.57 o 
  13   4   0        5.51      -15.41     19.35 o 
   1   5   0        2.93       -2.71      2.92 o 
   2   5   0        2.12       -3.31      3.31 o 
   3   5   0      182.30      159.67      8.61 o 
   4   5   0       43.51       42.72     12.74 o 
   5   5   0       31.40       16.38      5.73 o 
   6   5   0      119.25      115.12      6.91 o 
   7   5   0      141.33      137.79      9.88 o 
   8   5   0       43.29       31.99     11.01 o 
   9   5   0        3.13      -12.71     12.71 o 
  10   5   0       58.28       80.28     14.01 o 
  11   5   0       23.24       31.60     17.55 o 
  12   5   0       28.32       39.54     20.10 o 
   0   6   0     1672.02     1657.90     40.81 o 
   1   6   0       39.22       41.84      5.29 o 
   2   6   0       23.26       16.79      5.41 o 
   3   6   0     2951.46     2868.83     71.73 o 
   4   6   0     1207.16     1184.24     36.73 o 
   5   6   0       35.00       25.81     12.89 o 
   6   6   0       86.00      102.13      8.12 o 
   7   6   0       10.84        5.10      7.43 o 
   8   6   0      237.30      199.07     13.24 o 
   9   6   0       35.01       58.14     15.16 o 
  10   6   0        0.66       11.92     12.70 o 
  11   6   0        7.28       13.87     16.50 o 
   1   7   0      650.13      627.97     11.47 o 
   2   7   0      260.32      251.07     14.23 o 
   3   7   0        0.26        4.66     11.50 o 
   4   7   0      251.31      251.27     17.36 o 
   5   7   0       35.96       39.32     13.90 o 
   6   7   0        1.53       23.12     14.81 o 
   7   7   0        8.44        1.09      8.95 o 
   8   7   0        1.78        2.73     11.39 o 
   9   7   0       29.08       18.38     12.93 o 
  10   7   0        0.58       18.38     14.77 o 
   0   8   0        5.85        4.09      5.98 o 
   1   8   0       25.16       17.61      5.06 o 
   2   8   0      211.89      221.32     11.19 o 
   3   8   0      164.76      156.87     22.89 o 
   4   8   0       96.44       93.26     12.85 o 
   5   8   0      250.83      203.50     16.61 o 
   6   8   0      130.59       92.69     16.93 o 
   7   8   0        9.59        5.02      8.64 o 
   8   8   0       15.97      -11.11     18.80 o 
   9   8   0       16.86        5.74     13.24 o 
   1   9   0       29.39       36.77      6.61 o 
   2   9   0       88.53      100.94     20.77 o 
   3   9   0       67.96       52.70     10.81 o 
   4   9   0        1.57       20.59     12.04 o 
   5   9   0        3.66       13.54     13.67 o 
   6   9   0       23.25       22.80     21.13 o 
   7   9   0       35.53       37.46     30.04 o 
   0  10   0        4.44       16.35     11.95 o 
   1  10   0        1.32       -2.52     13.84 o 
   2  10   0       28.17       30.22     11.18 o 
   3  10   0        3.06        0.75     13.12 o 
   4  10   0       24.92       41.79     16.12 o 
   5  10   0       80.01       65.04     19.07 o 
 -14   1   1       33.53       12.68     20.76 o 
 -13   1   1      133.74      144.92     23.16 o 
 -12   1   1       91.41       66.18     20.87 o 
 -11   1   1       57.11       62.87     13.89 o 
 -10   1   1      245.95      238.87     20.87 o 
  -9   1   1      212.12      185.61     13.15 o 
  -8   1   1       74.71       87.30      8.57 o 
  -7   1   1      876.73      891.03     16.59 o 
  -6   1   1     1030.17     1070.55     16.26 o 
  -5   1   1     1159.52     1081.06     15.62 o 
  -4   1   1     1201.65     1086.88     14.98 o 
  -3   1   1     3622.57     3916.77     43.74 o 
  -2   1   1    28072.56    28185.08    303.79 o 
  -1   1   1     2009.33     1991.01     19.03 o 
   0   1   1     3711.47     3785.37     59.11 o 
   1   1   1     7334.02     7428.80     87.63 o 
   2   1   1    13100.11    13503.12    144.91 o 
   3   1   1       57.12       80.63      5.57 o 
   4   1   1     5614.60     5699.19     71.48 o 
   5   1   1      328.93      331.76      8.04 o 
   6   1   1     1102.89     1066.03     17.20 o 
   7   1   1     1109.42     1146.58     21.06 o 
   8   1   1      290.36      263.12     12.27 o 
   9   1   1      758.75      763.72     27.52 o 
  10   1   1        1.76       -0.46     12.77 o 
  11   1   1      156.51      154.28     19.20 o 
  12   1   1      185.77      171.24     23.42 o 
  13   1   1       14.73       34.33     22.56 o 
  14   1   1       32.08       47.37     21.02 o 
 -14   2   1        4.14      -21.44     21.44 o 
 -13   2   1        2.75       -2.25     24.89 o 
 -12   2   1       60.71       25.07     20.49 o 
 -11   2   1       31.43       52.08     19.07 o 
 -10   2   1        2.99       -9.84     13.32 o 
  -9   2   1      753.33      773.48     19.47 o 
  -8   2   1      449.01      468.07     19.76 o 
  -7   2   1      437.87      437.12     11.50 o 
  -6   2   1      970.47      949.57     16.28 o 
  -5   2   1     1669.82     1615.58     23.24 o 
  -4   2   1     1207.95     1185.03     16.14 o 
  -3   2   1     9179.16     9457.80    126.93 o 
  -2   2   1       98.45       87.26      2.78 o 
  -1   2   1     1856.99     2210.10     28.09 o 
   0   2   1    21823.21    22780.76    303.65 o 
   1   2   1     3757.55     3902.28     52.29 o 
   2   2   1    28820.32    29382.96    415.41 o 
   3   2   1      291.33      392.59      8.75 o 
   4   2   1     1600.30     1618.51     21.01 o 
   5   2   1     6548.17     6610.60     84.06 o 
   6   2   1     3390.80     3387.12     45.58 o 
   7   2   1      490.98      484.94     12.17 o 
   8   2   1      513.86      520.53     19.55 o 
   9   2   1       13.36        5.10      9.02 o 
  10   2   1      450.21      419.73     33.24 o 
  11   2   1      156.67      148.25     21.25 o 
  12   2   1       17.91       24.10     22.00 o 
  13   2   1        4.50       50.50     27.25 o 
  14   2   1        3.90        7.13     20.77 o 
 -13   3   1       16.04       16.90     20.35 o 
 -12   3   1       33.64       -8.59     22.60 o 
 -11   3   1       57.75       79.81     17.54 o 
 -10   3   1       17.28       24.39     13.96 o 
  -9   3   1      577.31      521.37     23.34 o 
  -8   3   1     1364.54     1295.69     30.62 o 
  -7   3   1      144.16      159.05     12.14 o 
  -6   3   1      285.97      306.99     16.51 o 
  -5   3   1      125.01      135.57      5.57 o 
  -4   3   1      123.71      147.57      6.49 o 
  -3   3   1      388.34      401.75      7.91 o 
  -2   3   1     1661.33     1712.84     21.06 o 
  -1   3   1       60.04       53.77      2.10 o 
   0   3   1      141.20      144.48      2.90 o 
   1   3   1       43.40       62.80      5.78 o 
   2   3   1      237.46      211.89      7.64 o 
   3   3   1      817.43      888.94     12.94 o 
   4   3   1      873.04      894.79     16.93 o 
   5   3   1      497.08      531.78     10.30 o 
   6   3   1       28.40       29.14      5.44 o 
   7   3   1      407.61      431.21     12.63 o 
   8   3   1        1.55        0.06      8.53 o 
   9   3   1       24.72       31.57     10.87 o 
  10   3   1       26.56       27.14     16.79 o 
  11   3   1      170.42      201.98     19.68 o 
  12   3   1       78.09      120.78     31.15 o 
  13   3   1        2.40        6.54     22.45 o 
 -13   4   1        3.84      -11.71     20.03 o 
 -12   4   1       19.92       16.43     17.03 o 
 -11   4   1       63.43       61.00     17.51 o 
 -10   4   1        4.20      -11.19     11.19 o 
  -9   4   1       54.52       45.98     11.25 o 
  -8   4   1      123.59      107.50     11.14 o 
  -7   4   1       24.03       30.59      7.10 o 
  -6   4   1     1344.68     1338.69     32.63 o 
  -5   4   1      234.44      255.20      8.09 o 
  -4   4   1       39.95       36.98      5.49 o 
  -3   4   1       21.14       26.81      3.08 o 
  -2   4   1     8998.29     9600.42    128.44 o 
  -1   4   1     1694.89     1791.03     31.38 o 
   0   4   1      814.12      759.24     12.65 o 
   1   4   1      646.40      657.37     27.06 o 
   2   4   1       68.23       54.11      7.44 o 
   3   4   1     7157.48     7136.72    105.40 o 
   4   4   1     1701.11     1812.10     29.80 o 
   5   4   1      721.59      719.08     14.06 o 
   6   4   1      147.51      128.96      8.43 o 
   7   4   1      247.26      242.94     13.22 o 
   8   4   1      658.70      625.22     20.56 o 
   9   4   1       16.32        7.69     10.48 o 
  10   4   1        5.52       22.17     12.25 o 
  11   4   1        2.37       19.76     16.84 o 
  12   4   1       20.82       19.30     18.36 o 
  13   4   1        7.17       -2.50     31.30 o 
 -12   5   1       66.87       73.35     20.78 o 
 -11   5   1      160.70      179.11     19.98 o 
 -10   5   1       15.82        2.81     11.57 o 
  -9   5   1       93.32      110.74     18.44 o 
  -8   5   1       38.47       34.71      9.56 o 
  -7   5   1      387.21      415.65     14.76 o 
  -6   5   1       85.43       76.41      8.83 o 
  -5   5   1      109.88      129.82      9.62 o 
  -4   5   1     3497.04     3418.37     52.64 o 
  -3   5   1       43.78       55.51     11.12 o 
  -2   5   1      343.54      310.51     13.89 o 
  -1   5   1      489.27      437.26      9.03 o 
   0   5   1      119.34      116.47      3.97 o 
   1   5   1     2721.91     2708.59     47.24 o 
   2   5   1      498.57      459.10     11.94 o 
   3   5   1      507.15      527.00     16.58 o 
   4   5   1     1148.53     1080.78     34.15 o 
   5   5   1      327.78      328.35     10.56 o 
   6   5   1     1370.91     1382.19     25.33 o 
   7   5   1      141.91      152.41     10.11 o 
   8   5   1        0.11       11.18      9.15 o 
   9   5   1      138.55      136.96     12.99 o 
  10   5   1      124.08      153.88     15.25 o 
  11   5   1      114.74      126.21     19.21 o 
  12   5   1        7.47      -14.27     21.47 o 
 -11   6   1       55.32       64.90     26.61 o 
 -10   6   1        4.97        5.82     11.59 o 
  -9   6   1       27.37        6.88     11.89 o 
  -8   6   1        1.13       -5.89     13.71 o 
  -7   6   1       17.89       13.87      7.60 o 
  -6   6   1       57.91       66.66      4.84 o 
  -5   6   1       29.03       22.84     11.75 o 
  -4   6   1     1020.11      996.92     55.37 o 
  -3   6   1       85.35       90.72     14.47 o 
  -2   6   1       86.32       76.38      5.80 o 
  -1   6   1      751.30      724.51     14.94 o 
   0   6   1      138.82      128.55      4.45 o 
   1   6   1       23.21       31.72      6.00 o 
   2   6   1      106.22      102.96     15.77 o 
   3   6   1      793.89      699.54     35.23 o 
   4   6   1       42.72       26.64     11.02 o 
   5   6   1       30.94       18.43     12.08 o 
   6   6   1      287.99      268.38     27.21 o 
   7   6   1       25.83       16.25      7.44 o 
   8   6   1      213.10      198.09     18.71 o 
   9   6   1       17.37       12.27     14.75 o 
  10   6   1        0.05       -8.17     12.15 o 
  11   6   1        6.71       -2.18     18.24 o 
 -10   7   1       29.98       43.13     15.22 o 
  -9   7   1        1.13       20.09     12.71 o 
  -8   7   1       24.11       30.37     11.08 o 
  -7   7   1       16.03       15.62     14.07 o 
  -6   7   1      416.16      352.00     20.43 o 
  -5   7   1      263.20      264.26     14.65 o 
  -4   7   1       13.63       -2.19      8.54 o 
  -3   7   1      208.84      207.98     22.07 o 
  -2   7   1      161.36      168.85      7.48 o 
  -1   7   1      151.71      150.29     12.29 o 
   0   7   1        2.06        0.21      4.21 o 
   1   7   1       59.03       64.31      4.25 o 
   2   7   1        4.40       12.17      6.08 o 
   3   7   1        3.48        0.49      9.52 o 
   4   7   1      199.45      229.31     26.11 o 
   5   7   1       19.90       17.38     13.45 o 
   6   7   1        6.80       22.13     14.96 o 
   7   7   1       83.85       84.56     11.17 o 
   8   7   1       27.59       20.60     12.06 o 
   9   7   1       41.98       41.79     23.65 o 
  10   7   1       29.03       31.69     15.08 o 
  -9   8   1        0.35       -9.41     12.88 o 
  -8   8   1       86.46       77.12     13.42 o 
  -7   8   1        0.06        4.76      9.08 o 
  -6   8   1      106.00       87.97     23.40 o 
  -5   8   1       60.27       85.90     14.06 o 
  -4   8   1       48.48       35.01     11.57 o 
  -3   8   1      283.16      271.92     14.30 o 
  -2   8   1       50.35       69.13     11.69 o 
  -1   8   1       63.51       64.60      6.36 o 
   0   8   1       66.72       58.83      6.23 o 
   1   8   1       12.15       13.55      6.18 o 
   2   8   1       50.38       50.65      8.53 o 
   3   8   1      100.91      113.49     14.18 o 
   4   8   1      128.95      109.05     11.42 o 
   5   8   1      273.03      270.43     17.16 o 
   6   8   1       12.66       12.68     15.40 o 
   7   8   1        7.49       17.83     19.26 o 
   8   8   1       11.31       25.03     11.73 o 
   9   8   1       21.17       28.40     13.76 o 
  -7   9   1        0.09        2.38     14.50 o 
  -6   9   1       14.87       19.00     25.49 o 
  -5   9   1       99.21      116.09     15.66 o 
  -4   9   1       46.45       52.61     12.46 o 
  -3   9   1       40.56       54.67     13.18 o 
  -2   9   1        7.18       16.50     10.65 o 
  -1   9   1        1.25        5.02      5.79 o 
   0   9   1        7.51       -1.83      5.10 o 
   1   9   1       50.15       42.63      7.14 o 
   2   9   1        3.17        9.14     10.84 o 
   3   9   1       35.57       40.53     10.90 o 
   4   9   1       28.73       -0.68     11.89 o 
   5   9   1        9.70        4.47     13.78 o 
   6   9   1        0.84       -0.72     54.42 o 
   7   9   1        1.05      -11.74     11.74 o 
  -5  10   1       83.76       37.93     18.55 o 
  -4  10   1       11.09       -9.62     18.57 o 
  -3  10   1        0.45       16.77     13.56 o 
  -2  10   1       18.95       -1.07     10.28 o 
  -1  10   1        2.82       -0.63     13.21 o 
   0  10   1       50.15       53.89      7.12 o 
   1  10   1       13.00       11.95     14.47 o 
   2  10   1       22.97        7.47     11.01 o 
   3  10   1        0.55        1.00     15.73 o 
   4  10   1        9.18        4.27     15.79 o 
   5  10   1        7.70      -11.32     23.91 o 
 -14   0   2        9.81        9.44     41.53 o 
 -13   0   2       10.18      -28.95     52.53 o 
 -12   0   2       40.84       27.80     20.45 o 
 -11   0   2      326.46      309.58     23.32 o 
 -10   0   2        6.27       -3.71     18.46 o 
  -9   0   2      187.76      194.65     17.85 o 
  -8   0   2     3752.13     3662.45     67.50 o 
  -7   0   2     1105.24     1110.18     25.52 o 
  -6   0   2      235.06      153.48      9.53 o 
  -5   0   2       26.80       11.92      5.02 o 
  -4   0   2     2695.17     2759.62     42.85 o 
  -3   0   2     5924.54     5917.77     87.67 o 
  -2   0   2      121.53      112.95      3.81 o 
  -1   0   2    22558.21    21166.08    245.19 o 
   1   0   2       31.99       18.22      1.75 o 
   2   0   2    66302.32    60979.27    979.12 o 
   3   0   2     9696.02    10215.66    165.21 o 
   4   0   2     7247.71     7289.21    119.37 o 
   5   0   2      254.28      200.51     11.31 o 
   6   0   2      236.16      245.11     12.96 o 
   7   0   2     2367.39     2387.88     52.32 o 
   8   0   2      529.24      546.30     21.37 o 
   9   0   2       22.21        7.06     15.30 o 
  10   0   2      294.52      263.39     35.23 o 
  11   0   2        3.86       -5.33     19.89 o 
  12   0   2        5.03       -6.04     23.57 o 
  13   0   2       16.38       10.06     33.35 o 
  14   0   2        0.46      -28.94     41.53 o 
 -14   1   2       42.01       43.57     22.01 o 
 -13   1   2        6.08      -11.69     17.99 o 
 -12   1   2        9.47       21.53     16.75 o 
 -11   1   2      208.04      227.01     21.91 o 
 -10   1   2        1.59        3.81     10.54 o 
  -9   1   2     1116.42     1045.31     31.55 o 
  -8   1   2      870.64      825.51     19.89 o 
  -7   1   2      171.42      160.11      8.09 o 
  -6   1   2      490.93      479.76      9.99 o 
  -5   1   2     3379.79     3439.82     42.28 o 
  -4   1   2       21.51       18.79      2.88 o 
  -3   1   2     1029.53     1043.65     13.04 o 
  -2   1   2    12400.27    12497.48    127.93 o 
  -1   1   2     1618.62     1722.55     16.08 o 
   0   1   2     5255.29     5428.68     59.90 o 
   1   1   2     6108.53     6197.48     71.58 o 
   2   1   2     1962.41     1974.57     26.75 o 
   3   1   2    11138.60    11402.68    131.00 o 
   4   1   2     3447.78     3618.81     54.98 o 
   5   1   2       52.85       52.72      4.30 o 
   6   1   2      747.94      787.04     17.16 o 
   7   1   2       56.12       52.85      6.94 o 
   8   1   2       30.34       20.22      8.21 o 
   9   1   2      586.62      587.64     22.50 o 
  10   1   2       86.38      104.73     14.96 o 
  11   1   2       16.99       53.32     15.10 o 
  12   1   2        0.76        7.07     19.47 o 
  13   1   2       60.97       75.07     22.84 o 
  14   1   2       96.51      110.09     22.75 o 
 -14   2   2        0.17      -17.34     20.82 o 
 -13   2   2       17.52        5.94     18.72 o 
 -12   2   2       56.19       50.21     18.30 o 
 -11   2   2       74.61       76.45     17.26 o 
 -10   2   2      263.46      270.03     19.06 o 
  -9   2   2      372.27      352.29     12.75 o 
  -8   2   2       41.70       37.27      7.74 o 
  -7   2   2      214.27      236.62      8.33 o 
  -6   2   2     1474.66     1418.09     20.45 o 
  -5   2   2        8.96        2.39      3.42 o 
  -4   2   2       85.20      101.04      3.84 o 
  -3   2   2      578.58      475.53      7.38 o 
  -2   2   2       25.39       12.56      2.08 o 
  -1   2   2       13.60       14.93      1.20 o 
   0   2   2    23475.58    24504.19    305.28 o 
   1   2   2      174.57      204.98      3.79 o 
   2   2   2       13.01       10.56      2.53 o 
   3   2   2      112.17      139.70      6.79 o 
   4   2   2      168.26      171.51      7.14 o 
   5   2   2     3031.12     2953.47     42.47 o 
   6   2   2       42.32       45.38      5.74 o 
   7   2   2      168.66      189.86      9.75 o 
   8   2   2       46.87       41.41      8.31 o 
   9   2   2      347.21      380.16     15.83 o 
  10   2   2        1.17       10.86     15.90 o 
  11   2   2        0.05       15.27     17.69 o 
  12   2   2       44.46       17.21     27.83 o 
  13   2   2       34.76       -7.40     20.91 o 
  14   2   2        5.67        8.30     25.42 o 
 -13   3   2        0.86        3.73     19.83 o 
 -12   3   2       22.40       24.97     17.39 o 
 -11   3   2       43.74       58.82     16.89 o 
 -10   3   2      130.94      158.65     23.62 o 
  -9   3   2      360.26      353.62     22.28 o 
  -8   3   2      186.73      196.91     12.79 o 
  -7   3   2     4583.36     4551.32     65.30 o 
  -6   3   2       42.79       39.02      5.61 o 
  -5   3   2     1120.27     1025.55     16.13 o 
  -4   3   2     5880.23     6288.89     85.13 o 
  -3   3   2     1945.53     2183.63     31.21 o 
  -2   3   2    14616.93    14958.02    162.44 o 
  -1   3   2      413.28      382.71      6.45 o 
   0   3   2     1843.52     1809.60     21.93 o 
   1   3   2     4464.37     4298.64     72.20 o 
   2   3   2       56.70       58.99      2.63 o 
   3   3   2       68.52       76.11      3.89 o 
   4   3   2     1085.35      882.58     16.69 o 
   5   3   2      863.09      829.93     19.49 o 
   6   3   2     1169.13     1231.81     21.18 o 
   7   3   2      757.71      707.98     16.04 o 
   8   3   2       95.32      106.26     15.89 o 
   9   3   2      307.49      310.00     16.18 o 
  10   3   2        0.71       13.71     20.29 o 
  11   3   2       86.70      133.03     20.60 o 
  12   3   2      188.80      178.73     24.53 o 
  13   3   2       31.67       43.17     25.30 o 
 -13   4   2        2.95      -13.27     20.21 o 
 -12   4   2        1.70       -4.96     16.39 o 
 -11   4   2       19.81       17.80     16.90 o 
 -10   4   2       27.09       29.37     11.93 o 
  -9   4   2      293.26      280.46     14.88 o 
  -8   4   2       42.59       42.33      9.76 o 
  -7   4   2      349.07      373.29     16.90 o 
  -6   4   2     2030.67     2018.01     34.53 o 
  -5   4   2       15.25        7.99      5.00 o 
  -4   4   2      370.37      402.65     13.84 o 
  -3   4   2     3479.59     3362.85     51.20 o 
  -2   4   2     1190.73     1147.08     14.65 o 
  -1   4   2      610.21      626.11      9.23 o 
   0   4   2     1829.12     1779.08     23.30 o 
   1   4   2      126.13      174.61      8.44 o 
   2   4   2      600.83      491.98     14.17 o 
   3   4   2       59.48       70.71      5.73 o 
   4   4   2      482.79      526.07     11.77 o 
   5   4   2      499.99      496.13      7.78 o 
   6   4   2       79.14       76.07      6.97 o 
   7   4   2       44.54       33.49      7.37 o 
   8   4   2      184.11      194.24     14.62 o 
   9   4   2      189.69      180.41     14.02 o 
  10   4   2      229.76      266.73     19.25 o 
  11   4   2      171.83      176.29     22.52 o 
  12   4   2        0.93       13.90     29.06 o 
  13   4   2        0.22        5.66     23.48 o 
 -12   5   2       41.38       36.45     20.00 o 
 -11   5   2        0.19       -4.67     21.11 o 
 -10   5   2       12.34       11.38     11.78 o 
  -9   5   2      285.32      292.28     17.21 o 
  -8   5   2        1.71        4.23      8.71 o 
  -7   5   2       93.86       88.34      8.35 o 
  -6   5   2      519.65      527.76     13.72 o 
  -5   5   2     1137.83     1129.36     21.31 o 
  -4   5   2     1064.42      986.42     17.95 o 
  -3   5   2      394.38      401.74     12.39 o 
  -2   5   2       62.65       50.56      4.50 o 
  -1   5   2       12.06        8.96      3.32 o 
   0   5   2      264.38      260.16      5.61 o 
   1   5   2      119.68      126.18     10.53 o 
   2   5   2        0.71        4.59      4.81 o 
   3   5   2      233.41      213.08     10.92 o 
   4   5   2      203.70      163.46     11.44 o 
   5   5   2      181.29      190.44     14.24 o 
   6   5   2      173.53      174.20      8.42 o 
   7   5   2        4.00       -0.60      7.35 o 
   8   5   2       49.77       38.39     16.89 o 
   9   5   2       37.64       25.96     10.77 o 
  10   5   2       95.07       95.81     14.21 o 
  11   5   2        9.32       17.31     20.08 o 
  12   5   2       29.31       43.88     22.52 o 
 -11   6   2      160.98      157.72     20.05 o 
 -10   6   2        9.79       55.78     14.26 o 
  -9   6   2       17.60       28.99     10.19 o 
  -8   6   2      316.49      354.73     25.03 o 
  -7   6   2        1.37       -8.07      9.23 o 
  -6   6   2      294.57      259.06      9.01 o 
  -5   6   2      509.99      557.06     22.02 o 
  -4   6   2     1141.01     1122.74     38.48 o 
  -3   6   2       27.22       18.05      6.80 o 
  -2   6   2      498.72      471.22     12.27 o 
  -1   6   2      825.94      807.67     16.46 o 
   0   6   2      877.24      853.59     14.87 o 
   1   6   2      632.22      624.47     13.06 o 
   2   6   2      960.45      991.41     24.18 o 
   3   6   2      286.69      295.96     19.67 o 
   4   6   2        7.36       -3.32     11.95 o 
   5   6   2      380.55      345.73     45.61 o 
   6   6   2        9.00      -10.66     12.91 o 
   7   6   2      336.47      362.87     14.49 o 
   8   6   2       67.63       62.41     10.44 o 
   9   6   2       86.03       94.55     13.26 o 
  10   6   2        2.79       -6.77     17.83 o 
  11   6   2        3.48      -10.10     18.59 o 
 -10   7   2      112.45      105.85     17.34 o 
  -9   7   2       53.76       62.93     13.63 o 
  -8   7   2       14.99       31.10     16.25 o 
  -7   7   2       15.12       15.51      8.94 o 
  -6   7   2        6.84        0.94     12.89 o 
  -5   7   2      319.95      318.31     15.42 o 
  -4   7   2       28.21       24.10      8.94 o 
  -3   7   2       20.31       18.41      8.53 o 
  -2   7   2      145.31      129.41      7.81 o 
  -1   7   2       18.72       17.57      5.83 o 
   0   7   2       88.75       84.02     10.31 o 
   1   7   2      348.18      333.97      8.42 o 
   2   7   2       46.28       55.80      7.95 o 
   3   7   2      384.93      347.35     17.98 o 
   4   7   2       15.24        0.17     17.30 o 
   5   7   2       58.86       52.11     14.66 o 
   6   7   2      277.62      307.53     42.47 o 
   7   7   2       38.27       30.36     20.14 o 
   8   7   2        3.38       11.05     12.06 o 
   9   7   2       17.75        1.12     15.25 o 
  10   7   2       75.20       77.64     18.45 o 
  -9   8   2        0.86      -10.63     26.12 o 
  -8   8   2       22.41       26.52     12.54 o 
  -7   8   2       37.77       46.83     14.59 o 
  -6   8   2       21.95       28.45     15.53 o 
  -5   8   2       85.34       91.58     14.16 o 
  -4   8   2      222.78      200.67     18.08 o 
  -3   8   2      334.91      333.79     15.23 o 
  -2   8   2       18.11       30.50      7.66 o 
  -1   8   2        2.61        0.21      4.40 o 
   0   8   2        8.35       19.51      6.23 o 
   1   8   2      213.30      208.71      8.02 o 
   2   8   2       28.51       51.09      9.94 o 
   3   8   2        0.12       -2.84      9.03 o 
   4   8   2       88.59       76.19     12.27 o 
   5   8   2        0.30       -2.14     14.66 o 
   6   8   2        2.50        3.15     26.43 o 
   7   8   2        0.47       -0.69      8.54 o 
   8   8   2       36.55       40.20     12.48 o 
   9   8   2       44.48       28.74     13.99 o 
  -7   9   2       24.35       46.14     12.65 o 
  -6   9   2        9.93       14.23     22.03 o 
  -5   9   2       26.07       25.67     13.88 o 
  -4   9   2      123.02      138.26     14.10 o 
  -3   9   2       31.35       39.87     10.17 o 
  -2   9   2        7.97       17.39     10.65 o 
  -1   9   2      112.11      113.50      6.97 o 
   0   9   2       26.74       23.28      8.81 o 
   1   9   2       60.78       47.10      9.34 o 
   2   9   2        2.20       -5.04     10.73 o 
   3   9   2        3.47        1.32     10.38 o 
   4   9   2       62.84       53.12     13.11 o 
   5   9   2       12.38        8.49     13.97 o 
   6   9   2        2.60        6.76     23.69 o 
   7   9   2        4.01        1.52      8.99 o 
  -5  10   2       41.88       51.66     22.03 o 
  -4  10   2        3.66       -4.10     15.30 o 
  -3  10   2       89.99       93.49     24.23 o 
  -2  10   2        0.45       -0.56      9.82 o 
  -1  10   2       14.54       22.60     10.38 o 
   0  10   2        5.24       17.30      6.61 o 
   1  10   2        3.44        6.92     15.10 o 
   2  10   2        2.89        4.19     21.40 o 
   3  10   2        2.82       -8.36     13.56 o 
   4  10   2        8.32        5.73     15.75 o 
 -14   1   3        0.00       -4.25     21.13 o 
 -13   1   3        0.45        7.78     26.43 o 
 -12   1   3        8.03        0.79     16.27 o 
 -11   1   3      176.31      177.60     14.93 o 
 -10   1   3      172.24      171.07     21.19 o 
  -9   1   3       39.56       56.99     10.19 o 
  -8   1   3       19.41       13.08      6.45 o 
  -7   1   3     1160.93     1084.74     17.72 o 
  -6   1   3       65.60       86.90      5.01 o 
  -5   1   3     2435.82     2302.15     26.49 o 
  -4   1   3     4134.31     4189.39     45.10 o 
  -3   1   3      888.44      931.01     11.45 o 
  -2   1   3    12698.29    12979.56    117.27 o 
  -1   1   3       20.34       17.33      1.05 o 
   0   1   3    18239.12    17970.25    208.05 o 
   1   1   3     1134.14     1132.68     13.21 o 
   2   1   3    11463.48    11771.60    126.64 o 
   3   1   3    11516.60    11600.20    133.36 o 
   4   1   3     3551.01     3650.57     46.90 o 
   5   1   3      535.30      543.69     10.53 o 
   6   1   3      689.77      710.32     13.35 o 
   7   1   3        2.51        9.29      5.66 o 
   8   1   3      129.18      117.10     10.50 o 
   9   1   3      175.69      187.60     15.50 o 
  10   1   3        7.07       16.57     16.16 o 
  11   1   3       60.80       62.20     16.57 o 
  12   1   3       15.08        2.67     18.87 o 
  13   1   3       52.89       48.67     21.13 o 
  14   1   3       33.19       21.66     25.63 o 
 -14   2   3       21.65       -1.82     23.51 o 
 -13   2   3        0.99       15.97     19.10 o 
 -12   2   3       38.17       41.55     17.56 o 
 -11   2   3       21.82       29.55     13.76 o 
 -10   2   3       72.93       67.48     14.90 o 
  -9   2   3      164.93      183.95     10.63 o 
  -8   2   3      572.86      611.32     15.45 o 
  -7   2   3      244.45      245.73      8.16 o 
  -6   2   3     1423.80     1463.22     20.97 o 
  -5   2   3      427.76      484.86      9.33 o 
  -4   2   3     3297.46     3201.75     39.07 o 
  -3   2   3     2833.68     2836.40     32.41 o 
  -2   2   3      757.35      833.26     11.22 o 
  -1   2   3    14386.17    14731.71    160.24 o 
   0   2   3     2252.04     2163.48     27.75 o 
   1   2   3     3575.12     3579.15     52.90 o 
   2   2   3     3811.93     3816.53     52.36 o 
   3   2   3      768.25      735.87      9.96 o 
   4   2   3     4618.44     4748.34     60.42 o 
   5   2   3     1340.76     1267.86     20.78 o 
   6   2   3      912.87      933.35     17.91 o 
   7   2   3     1531.41     1586.92     26.87 o 
   8   2   3       79.83       89.03      9.82 o 
   9   2   3      164.49      171.83     12.49 o 
  10   2   3       43.34       56.97     16.90 o 
  11   2   3       17.01       30.86     18.53 o 
  12   2   3       34.77       42.81     36.64 o 
  13   2   3        1.11       20.27     22.22 o 
  14   2   3        0.25       66.66     38.07 o 
 -13   3   3        8.58      -23.71     23.71 o 
 -12   3   3       32.07       19.85     18.63 o 
 -11   3   3       91.27      131.96     16.35 o 
 -10   3   3       57.75       41.21     14.71 o 
  -9   3   3       77.09       65.00     10.58 o 
  -8   3   3      194.05      163.64     15.79 o 
  -7   3   3        2.31        4.02      5.81 o 
  -6   3   3      824.54      811.80     15.95 o 
  -5   3   3       35.59       43.85      6.04 o 
  -4   3   3      244.63      268.61      6.74 o 
  -3   3   3      194.05      209.70      5.34 o 
  -2   3   3        2.44        5.72      1.85 o 
  -1   3   3      144.64      166.78      3.93 o 
   0   3   3        8.40        7.45      1.68 o 
   1   3   3       25.13       38.95      2.23 o 
   2   3   3       91.78      122.54      4.16 o 
   3   3   3        1.94       -2.41      2.74 o 
   4   3   3     1415.39     1485.02     32.08 o 
   5   3   3        0.35       -2.81      3.65 o 
   6   3   3      152.53      107.13      7.97 o 
   7   3   3      521.27      501.08     15.00 o 
   8   3   3      184.87      192.11     17.25 o 
   9   3   3      171.14      172.67     14.08 o 
  10   3   3        9.22       20.61     16.15 o 
  11   3   3        0.04       -9.03     20.82 o 
  12   3   3        5.24       12.81     25.42 o 
  13   3   3       20.14       48.10     23.75 o 
 -13   4   3       16.46       34.82     30.91 o 
 -12   4   3       28.96       49.45     16.79 o 
 -11   4   3       13.66       22.39     15.82 o 
 -10   4   3      102.66       91.01     12.02 o 
  -9   4   3       81.80       83.25     11.33 o 
  -8   4   3        4.05       -8.31      8.31 o 
  -7   4   3      366.70      382.51     12.54 o 
  -6   4   3     1500.22     1414.27     32.27 o 
  -5   4   3      836.42      851.76     17.23 o 
  -4   4   3      403.62      431.88      9.54 o 
  -3   4   3     1712.54     1770.00     24.07 o 
  -2   4   3      590.70      609.58      9.94 o 
  -1   4   3      875.70      797.53     11.65 o 
   0   4   3     4994.33     5301.74     67.01 o 
   1   4   3       64.55       76.68      3.38 o 
   2   4   3     4744.27     4652.45     82.53 o 
   3   4   3       94.84      100.18      4.19 o 
   4   4   3      848.61      832.03     16.11 o 
   5   4   3      665.78      637.06     10.06 o 
   6   4   3      306.03      288.62     10.52 o 
   7   4   3      855.20      837.96     25.16 o 
   8   4   3       16.16       15.58      9.23 o 
   9   4   3       87.81      112.04     12.71 o 
  10   4   3       71.37       63.81     13.36 o 
  11   4   3       17.31       31.15     18.95 o 
  12   4   3       55.90       63.15     19.56 o 
  13   4   3        6.57       23.81     23.21 o 
 -12   5   3        1.41       42.21     20.63 o 
 -11   5   3        5.32       -1.59     15.13 o 
 -10   5   3      116.24      130.90     13.02 o 
  -9   5   3        1.71       13.16      9.47 o 
  -8   5   3      236.15      241.52     14.22 o 
  -7   5   3        6.84        4.96      6.75 o 
  -6   5   3       69.17       69.18      6.41 o 
  -5   5   3      937.65      964.09     20.36 o 
  -4   5   3      260.53      282.97      7.92 o 
  -3   5   3      324.06      321.69      8.60 o 
  -2   5   3     3197.20     3167.43     44.38 o 
  -1   5   3       65.40       62.81      3.56 o 
   0   5   3     1726.17     1733.31     24.89 o 
   1   5   3     1475.25     1393.53     18.75 o 
   2   5   3       18.18       16.45      4.61 o 
   3   5   3     2015.94     1977.12     46.76 o 
   4   5   3      192.60      211.53     22.72 o 
   5   5   3       99.01      107.28      6.45 o 
   6   5   3      500.20      485.19     12.89 o 
   7   5   3        1.01        7.06      7.56 o 
   8   5   3      122.49      116.02     19.62 o 
   9   5   3        6.91       20.19     13.07 o 
  10   5   3       10.26       29.89     12.75 o 
  11   5   3       42.60       23.68     19.15 o 
  12   5   3       58.86       66.62     23.13 o 
 -11   6   3       66.98       56.01     19.89 o 
 -10   6   3        0.56       -2.49     11.62 o 
  -9   6   3       15.61       29.41     10.43 o 
  -8   6   3        2.04       -4.55      9.86 o 
  -7   6   3       38.22       50.19      8.05 o 
  -6   6   3       46.28       52.81      5.83 o 
  -5   6   3        0.39        5.67      9.22 o 
  -4   6   3       66.75       72.62      8.81 o 
  -3   6   3        7.12        2.34      7.32 o 
  -2   6   3      546.99      528.73     12.94 o 
  -1   6   3      148.30      137.43      6.42 o 
   0   6   3       30.10       32.98      4.33 o 
   1   6   3       21.33       18.05      3.47 o 
   2   6   3       89.11       78.14      7.85 o 
   3   6   3      292.80      275.80     23.34 o 
   4   6   3       11.12        1.26     22.65 o 
   5   6   3       95.79      115.76     22.34 o 
   6   6   3       31.77       46.64      9.66 o 
   7   6   3        0.06       -2.07      7.05 o 
   8   6   3       30.30       48.45     10.24 o 
   9   6   3       59.43       51.05     15.69 o 
  10   6   3        3.95        0.32     13.08 o 
  11   6   3       22.67       40.62     19.29 o 
 -10   7   3       20.88       33.60     14.74 o 
  -9   7   3       52.49       55.73     13.89 o 
  -8   7   3        5.26       -5.74     14.89 o 
  -7   7   3      119.54      117.38     11.34 o 
  -6   7   3        1.93        0.06      6.74 o 
  -5   7   3       12.20       35.19     11.90 o 
  -4   7   3      622.34      666.70     22.98 o 
  -3   7   3      156.14      152.03     12.66 o 
  -2   7   3      317.57      335.24     11.07 o 
  -1   7   3        1.61       -3.63      4.56 o 
   0   7   3      359.30      360.77     11.08 o 
   1   7   3     1020.38     1057.33     24.05 o 
   2   7   3        0.61        1.74      7.03 o 
   3   7   3       52.58       59.19     11.34 o 
   4   7   3        8.59       14.15     11.62 o 
   5   7   3       38.40       64.07     14.81 o 
   6   7   3       10.55       22.71     15.23 o 
   7   7   3       13.89       18.33      9.46 o 
   8   7   3       31.12       42.45     13.27 o 
   9   7   3        0.81      -14.13     15.13 o 
  10   7   3        0.94       21.36     18.55 o 
  -9   8   3        5.93        6.90     14.58 o 
  -8   8   3       13.47       -7.52     12.26 o 
  -7   8   3        5.12       17.81     10.50 o 
  -6   8   3       51.57       75.79     15.82 o 
  -5   8   3      119.39      117.31     14.53 o 
  -4   8   3      448.83      392.41     21.61 o 
  -3   8   3      129.90      146.84     13.55 o 
  -2   8   3       14.21       13.71      6.30 o 
  -1   8   3      110.35      112.86      6.08 o 
   0   8   3      147.48      148.43     16.35 o 
   1   8   3      144.09      148.01      8.23 o 
   2   8   3      241.34      236.16     12.40 o 
   3   8   3       20.91       27.82     11.95 o 
   4   8   3      213.98      228.98     18.63 o 
   5   8   3       29.82       31.07     15.22 o 
   6   8   3       37.98       40.27     27.69 o 
   7   8   3       10.24        9.39     10.69 o 
   8   8   3       34.66       31.19     13.23 o 
   9   8   3        6.54       18.52     14.26 o 
  -7   9   3        0.17        2.28     11.03 o 
  -6   9   3       71.84       69.19     21.58 o 
  -5   9   3       12.52        2.45     16.47 o 
  -4   9   3      183.12      180.53     15.05 o 
  -3   9   3       45.92       47.18     10.31 o 
  -2   9   3        0.32        4.57     10.20 o 
  -1   9   3       22.80       23.80      5.28 o 
   0   9   3        6.58        5.03      9.44 o 
   1   9   3       85.67       69.41     10.45 o 
   2   9   3       13.41       17.48     11.73 o 
   3   9   3       10.37       12.07     10.81 o 
   4   9   3        2.70       -3.14     10.50 o 
   5   9   3        3.61        5.93     12.19 o 
   6   9   3        3.87       17.07     21.49 o 
   7   9   3       14.37        9.28     12.58 o 
  -5  10   3        1.84        8.81     23.28 o 
  -4  10   3       16.95       18.46     15.94 o 
  -3  10   3       43.25       65.11     14.45 o 
  -2  10   3        7.59        8.45      9.97 o 
  -1  10   3       15.04       10.18     12.89 o 
   0  10   3       10.14       16.15      6.56 o 
   1  10   3        0.20       -1.26     15.10 o 
   2  10   3        8.70       11.37     11.46 o 
   3  10   3        0.43      -13.04     14.01 o 
   4  10   3       10.32        3.86     16.30 o 
 -14   0   4        4.08      -20.14     42.15 o 
 -13   0   4       20.29       22.92     27.34 o 
 -12   0   4      153.74      166.98     33.28 o 
 -11   0   4      117.71      137.70     19.44 o 
 -10   0   4       21.60        6.58     13.92 o 
  -9   0   4     1787.27     1701.07     38.87 o 
  -8   0   4       31.92       33.12      8.24 o 
  -7   0   4      333.33      280.58     12.82 o 
  -6   0   4     5431.06     5682.47     97.96 o 
  -5   0   4      514.92      670.05     14.57 o 
  -4   0   4     1689.67     1550.55     23.57 o 
  -3   0   4     2352.11     2348.72     33.33 o 
  -2   0   4     1607.91     1525.88     24.50 o 
  -1   0   4     3866.55     3606.80     45.18 o 
   0   0   4      552.00      493.82      8.54 o 
   1   0   4     7878.48     7720.38     94.76 o 
   2   0   4    15914.23    15818.99    254.36 o 
   3   0   4     3263.33     3241.36     54.51 o 
   4   0   4      224.05      200.72      9.07 o 
   5   0   4    12924.02    12685.70    240.26 o 
   6   0   4     1539.86     1589.47     36.59 o 
   7   0   4     1043.59     1134.34     29.98 o 
   8   0   4      341.66      360.86     18.14 o 
   9   0   4     1628.06     1593.94     53.38 o 
  10   0   4       55.94       56.95     26.11 o 
  11   0   4        5.26       49.57     20.69 o 
  12   0   4       27.23       28.37     22.39 o 
  13   0   4        4.92      -12.58     33.98 o 
  14   0   4      124.50       32.09     39.64 o 
 -14   1   4        0.27        8.16     23.50 o 
 -13   1   4       31.77       18.00     22.53 o 
 -12   1   4        7.99        1.21     16.64 o 
 -11   1   4        0.74        4.63     11.54 o 
 -10   1   4      539.31      577.78     18.08 o 
  -9   1   4     1122.13     1044.74     21.83 o 
  -8   1   4        7.15       -6.23      6.23 o 
  -7   1   4      302.69      309.23     10.78 o 
  -6   1   4       36.95       50.72      4.48 o 
  -5   1   4     1417.80     1348.72     16.84 o 
  -4   1   4        2.27        1.82      2.55 o 
  -3   1   4     1846.86     1889.08     19.38 o 
  -2   1   4     2244.81     2366.40     23.16 o 
  -1   1   4     3086.16     3078.22     28.36 o 
   0   1   4      468.00      445.58      5.36 o 
   1   1   4       39.74       53.20      1.81 o 
   2   1   4       58.33       69.81      2.57 o 
   3   1   4      745.86      737.47     13.53 o 
   4   1   4       17.04       21.42      4.91 o 
   5   1   4      304.57      302.43      7.96 o 
   6   1   4      340.81      363.03      9.58 o 
   7   1   4      486.20      479.53     13.10 o 
   8   1   4      174.94      167.06     17.39 o 
   9   1   4      285.95      280.72     17.37 o 
  10   1   4       10.15       -7.55     12.81 o 
  11   1   4      104.57       93.96     16.15 o 
  12   1   4        2.34       -6.08     18.01 o 
  13   1   4        9.60       32.52     21.25 o 
  14   1   4        0.71      -12.72     62.61 o 
 -14   2   4        0.84       24.26     24.70 o 
 -13   2   4        3.73       15.41     19.43 o 
 -12   2   4        0.39      -16.69     16.69 o 
 -11   2   4      111.76       93.35     15.31 o 
 -10   2   4      231.11      252.38     16.83 o 
  -9   2   4        5.22        6.01      8.47 o 
  -8   2   4      528.54      566.60     16.26 o 
  -7   2   4      609.76      631.04     13.14 o 
  -6   2   4       50.80       41.02      5.11 o 
  -5   2   4      272.00      275.62      8.19 o 
  -4   2   4     1153.63     1194.81     17.89 o 
  -3   2   4       40.53       45.64      2.47 o 
  -2   2   4      260.80      257.51      5.07 o 
  -1   2   4      595.56      548.71      6.88 o 
   0   2   4      488.20      519.96      6.84 o 
   1   2   4      711.06      703.33      9.42 o 
   2   2   4      664.45      526.62      8.69 o 
   3   2   4     1947.00     2121.82     25.83 o 
   4   2   4    10907.02    11618.05    143.92 o 
   5   2   4      354.10      340.16      9.69 o 
   6   2   4      909.71      967.74     19.23 o 
   7   2   4     1271.51     1208.87     22.21 o 
   8   2   4       42.39       38.79      8.55 o 
   9   2   4      136.09      125.45     11.69 o 
  10   2   4        9.43        0.16     16.08 o 
  11   2   4      216.74      196.72     22.22 o 
  12   2   4        1.15       31.88     20.31 o 
  13   2   4       42.18       73.22     24.26 o 
 -13   3   4       26.37       17.47     20.81 o 
 -12   3   4      124.56      151.05     20.58 o 
 -11   3   4       56.25       58.72     15.70 o 
 -10   3   4        4.65       28.01     12.66 o 
  -9   3   4       34.79       29.66     10.19 o 
  -8   3   4      617.39      579.35     22.58 o 
  -7   3   4       66.72       68.62      6.80 o 
  -6   3   4      294.03      288.24     12.51 o 
  -5   3   4     2040.30     1941.99     25.84 o 
  -4   3   4     1239.77     1343.29     17.19 o 
  -3   3   4     1601.56     1693.57     20.72 o 
  -2   3   4     2981.73     2768.99     28.65 o 
  -1   3   4      797.98      754.51     11.09 o 
   0   3   4    11027.06    11396.13    142.44 o 
   1   3   4     9206.03     9773.69    107.30 o 
   2   3   4       50.34       57.09      2.70 o 
   3   3   4     1282.85     1094.90     17.12 o 
   4   3   4      246.95      290.29      5.95 o 
   5   3   4     1398.89     1367.40     20.37 o 
   6   3   4      723.73      723.38     14.97 o 
   7   3   4        5.44       -3.47      6.12 o 
   8   3   4      640.31      605.05     19.99 o 
   9   3   4      273.42      266.59     15.73 o 
  10   3   4       16.51       -2.67     16.13 o 
  11   3   4       41.64       65.90     25.70 o 
  12   3   4        4.65        8.51     21.38 o 
  13   3   4       29.95       33.98     22.23 o 
 -13   4   4        9.02       -1.03     19.93 o 
 -12   4   4        2.72      -15.91     15.91 o 
 -11   4   4       44.24       88.41     24.13 o 
 -10   4   4       71.70       67.12     11.72 o 
  -9   4   4       34.92       23.37      9.82 o 
  -8   4   4      326.19      331.52     14.36 o 
  -7   4   4       36.46       25.02      8.04 o 
  -6   4   4      306.74      286.76     14.37 o 
  -5   4   4      510.88      526.96     10.86 o 
  -4   4   4     2828.66     2613.98     33.37 o 
  -3   4   4       20.89       24.98      3.13 o 
  -2   4   4       59.85       68.87      2.99 o 
  -1   4   4     2157.61     2087.25     25.77 o 
   0   4   4      237.62      231.64      5.89 o 
   1   4   4     2575.74     2595.15     31.33 o 
   2   4   4      958.30      940.65     15.50 o 
   3   4   4      558.56      651.31     12.58 o 
   4   4   4      813.72      936.05     17.82 o 
   5   4   4       39.92       50.06      4.13 o 
   6   4   4      663.83      643.72     15.83 o 
   7   4   4      801.45      825.27     27.91 o 
   8   4   4       90.84       76.10     11.44 o 
   9   4   4        3.80        6.46     11.06 o 
  10   4   4       61.23       53.77     13.62 o 
  11   4   4       10.72       13.13     18.48 o 
  12   4   4       10.34       12.44     21.21 o 
  13   4   4        8.05       14.95     26.14 o 
 -12   5   4       23.47       16.20     18.31 o 
 -11   5   4       10.04       -6.31     16.13 o 
 -10   5   4        5.24       18.97     11.81 o 
  -9   5   4       10.95       19.28      9.62 o 
  -8   5   4       42.93       33.04      9.00 o 
  -7   5   4      475.40      453.98     14.30 o 
  -6   5   4      123.03      115.40      7.03 o 
  -5   5   4        1.69        6.40      5.10 o 
  -4   5   4       71.21       73.45      5.35 o 
  -3   5   4      174.37      168.05      4.85 o 
  -2   5   4     3297.21     3541.74     42.44 o 
  -1   5   4      565.67      527.69      8.88 o 
   0   5   4       89.85      113.07      4.25 o 
   1   5   4        1.51        6.90      2.58 o 
   2   5   4       46.97       31.12      8.14 o 
   3   5   4      328.88      357.63     12.71 o 
   4   5   4      288.12      283.98     14.87 o 
   5   5   4       73.68       73.86      5.95 o 
   6   5   4        2.37       -6.13      6.13 o 
   7   5   4        1.28       -0.07      7.35 o 
   8   5   4       75.66       78.21     12.44 o 
   9   5   4        2.08       -3.52     10.79 o 
  10   5   4       63.66       43.94     13.63 o 
  11   5   4       57.53       27.89     19.26 o 
  12   5   4      143.25      105.92     37.75 o 
 -11   6   4        0.42        9.33     17.07 o 
 -10   6   4        0.20       19.12     12.09 o 
  -9   6   4      209.47      243.91     16.06 o 
  -8   6   4       10.63        4.95      8.89 o 
  -7   6   4       85.79       82.02     13.53 o 
  -6   6   4      749.63      736.51     15.85 o 
  -5   6   4        4.32        1.52      4.73 o 
  -4   6   4       35.08       37.39      9.61 o 
  -3   6   4      550.94      542.30     15.18 o 
  -2   6   4     1094.82     1025.05     18.13 o 
  -1   6   4     1471.51     1439.98     21.20 o 
   0   6   4      357.27      363.13      9.79 o 
   1   6   4        7.93        7.63      4.70 o 
   2   6   4     1283.35     1292.83     30.02 o 
   3   6   4        0.19        5.00      7.95 o 
   4   6   4      257.91      264.01     17.23 o 
   5   6   4      782.51      735.90     29.65 o 
   6   6   4      461.75      448.75      9.64 o 
   7   6   4        4.80        6.69      7.46 o 
   8   6   4       79.88       85.41     13.90 o 
   9   6   4      283.34      304.52     18.09 o 
  10   6   4      132.91      176.75     27.16 o 
  11   6   4        1.77       -0.19     21.61 o 
 -10   7   4        3.05       22.44     16.43 o 
  -9   7   4       53.59       49.97     15.14 o 
  -8   7   4      233.22      265.61     20.15 o 
  -7   7   4       93.66       96.28     12.20 o 
  -6   7   4      161.18      166.93      9.35 o 
  -5   7   4        8.53       19.60     11.64 o 
  -4   7   4       12.91        8.05      9.60 o 
  -3   7   4       47.01       51.40      9.22 o 
  -2   7   4      343.40      359.32     11.50 o 
  -1   7   4        4.84       -4.62      4.98 o 
   0   7   4        7.60       14.28      4.22 o 
   1   7   4        4.17       -1.79      6.55 o 
   2   7   4       14.46       10.88      8.76 o 
   3   7   4      531.61      541.30     53.48 o 
   4   7   4       60.14       46.99     13.84 o 
   5   7   4       47.64       56.77     14.81 o 
   6   7   4      212.29      218.39     22.97 o 
   7   7   4       43.13       64.91     15.10 o 
   8   7   4       58.18       50.58     14.17 o 
   9   7   4        1.47       16.98     15.75 o 
  10   7   4        7.95       -6.71     17.44 o 
  -9   8   4        0.17       -0.71     14.81 o 
  -8   8   4       49.03       60.07     14.60 o 
  -7   8   4        0.04       10.71     11.23 o 
  -6   8   4       14.68        0.33      6.65 o 
  -5   8   4       74.83       73.60     17.49 o 
  -4   8   4       94.31       91.75     21.63 o 
  -3   8   4       33.71       25.58      9.62 o 
  -2   8   4        6.86        7.77      6.30 o 
  -1   8   4       29.68       32.71      4.97 o 
   0   8   4        2.09       -0.49      5.42 o 
   1   8   4      113.36      109.27      9.31 o 
   2   8   4       23.25       33.41     10.45 o 
   3   8   4      147.05      128.22     14.60 o 
   4   8   4       29.12       33.62     18.88 o 
   5   8   4       23.83       31.36     15.26 o 
   6   8   4        6.15       28.32     27.06 o 
   7   8   4      115.60       92.46     11.77 o 
   8   8   4       35.77       58.10     22.65 o 
   9   8   4        2.34      -15.13     15.13 o 
  -7   9   4        0.67       -1.47     12.36 o 
  -6   9   4       34.67       27.37      8.58 o 
  -5   9   4       91.96      139.76     20.75 o 
  -4   9   4       12.23       45.18     12.28 o 
  -3   9   4        4.59        6.48      9.64 o 
  -2   9   4       35.15       22.46     10.65 o 
  -1   9   4        0.69       14.42      5.01 o 
   0   9   4       66.90       64.67      5.58 o 
   1   9   4       87.78       70.33     11.34 o 
   2   9   4       35.24       24.47     10.28 o 
   3   9   4       51.52       71.15     12.62 o 
   4   9   4       36.06       45.99     12.62 o 
   5   9   4       58.88       35.37     14.32 o 
   6   9   4       93.95      100.34     22.13 o 
   7   9   4        8.71       17.73     12.74 o 
  -4  10   4       32.12       48.92     16.44 o 
  -3  10   4        0.90        2.84     18.24 o 
  -2  10   4        3.45       22.24     10.24 o 
  -1  10   4       21.95       24.47      8.43 o 
   0  10   4        8.21       20.38      6.85 o 
   1  10   4       16.53       17.82      8.57 o 
   2  10   4       12.99       -2.53     12.18 o 
   3  10   4       33.58       31.41     14.90 o 
   4  10   4       51.76        7.89     22.97 o 
 -14   1   5        2.69      -23.24     23.24 o 
 -13   1   5       12.69      -10.64     31.45 o 
 -12   1   5        3.96      -10.70     16.68 o 
 -11   1   5       14.16       12.02     18.05 o 
 -10   1   5      483.77      485.86     18.16 o 
  -9   1   5      108.30      102.31     10.30 o 
  -8   1   5     1738.50     1778.72     25.51 o 
  -7   1   5      118.02      118.11      6.33 o 
  -6   1   5      190.53      206.59      6.25 o 
  -5   1   5     3367.55     3427.74     38.15 o 
  -4   1   5     2217.98     2436.18     25.00 o 
  -3   1   5     2931.53     2875.73     28.61 o 
  -2   1   5     1675.55     1624.30     16.43 o 
  -1   1   5     3034.41     2952.34     26.27 o 
   0   1   5     5415.49     5370.47     47.14 o 
   1   1   5      103.36      124.85      3.51 o 
   2   1   5     8934.03     9220.46     94.91 o 
   3   1   5     4183.54     4032.54     51.04 o 
   4   1   5      108.24      146.61      5.23 o 
   5   1   5     2118.02     2101.50     29.12 o 
   6   1   5     1142.39     1128.28     19.87 o 
   7   1   5        1.87       -4.56      6.07 o 
   8   1   5       19.25       10.38      8.52 o 
   9   1   5       39.27       47.75     12.70 o 
  10   1   5       46.14       46.11     13.80 o 
  11   1   5       62.18       58.86     17.25 o 
  12   1   5        1.11       13.38     19.90 o 
  13   1   5       27.73       19.10     21.07 o 
  14   1   5        1.53        7.82     27.99 o 
 -14   2   5       27.10       40.83     25.52 o 
 -13   2   5        3.17       27.77     43.73 o 
 -12   2   5      206.69      183.67     20.73 o 
 -11   2   5       27.12       45.68     16.37 o 
 -10   2   5        4.29       11.76     11.79 o 
  -9   2   5      124.40      130.38     10.12 o 
  -8   2   5       51.05       59.60      8.19 o 
  -7   2   5     1430.09     1448.80     20.88 o 
  -6   2   5     1267.11     1311.06     18.62 o 
  -5   2   5      869.46      857.83     12.99 o 
  -4   2   5     5218.82     5119.89     55.20 o 
  -3   2   5      303.05      270.60      4.74 o 
  -2   2   5     2970.56     3019.97     32.64 o 
  -1   2   5     1678.00     1627.03     17.18 o 
   0   2   5       86.41       93.08      2.95 o 
   1   2   5     2494.58     2439.40     31.54 o 
   2   2   5     7008.49     7088.96     89.38 o 
   3   2   5       63.82       55.05      3.18 o 
   4   2   5      240.03      225.28      9.43 o 
   5   2   5      172.83      179.98     10.46 o 
   6   2   5       75.07       84.44      8.51 o 
   7   2   5     1504.82     1495.66     25.96 o 
   8   2   5      302.01      279.53     12.78 o 
   9   2   5      487.22      477.74     17.46 o 
  10   2   5       11.51       28.66     16.19 o 
  11   2   5       29.90        1.54     17.89 o 
  12   2   5        9.75       17.83     20.55 o 
  13   2   5       28.05       45.15     36.52 o 
 -13   3   5        0.86       11.43     27.41 o 
 -12   3   5       15.38       -3.89     17.26 o 
 -11   3   5       45.56       50.81     14.79 o 
 -10   3   5      474.97      434.61     20.09 o 
  -9   3   5       11.54        9.41      9.25 o 
  -8   3   5       32.87       18.12      7.97 o 
  -7   3   5      928.45      903.13     16.54 o 
  -6   3   5      105.64      115.27      6.55 o 
  -5   3   5        0.28       -0.88      3.71 o 
  -4   3   5       11.05       14.41      3.09 o 
  -3   3   5     1042.79     1125.73     14.76 o 
  -2   3   5      219.76      268.45      5.29 o 
  -1   3   5      285.97      316.10      4.97 o 
   0   3   5        1.82        3.40      2.05 o 
   1   3   5     1122.25     1221.24     14.82 o 
   2   3   5     1706.42     1880.43     24.97 o 
   3   3   5      333.85      350.89      7.49 o 
   4   3   5      103.45       85.93      3.57 o 
   5   3   5       59.31       58.80      4.79 o 
   6   3   5      290.54      311.91     13.60 o 
   7   3   5      107.65       97.71      8.83 o 
   8   3   5       75.12       41.35      9.91 o 
   9   3   5        0.47        8.95     10.84 o 
  10   3   5       13.79       -3.20     16.51 o 
  11   3   5       80.02       60.26     20.15 o 
  12   3   5       18.21       23.61     22.19 o 
  13   3   5        0.51       48.28     24.07 o 
 -13   4   5        4.71       29.66     23.29 o 
 -12   4   5        1.28        2.68     16.87 o 
 -11   4   5       94.05       84.52     16.85 o 
 -10   4   5       44.47       30.78     11.23 o 
  -9   4   5      162.32      196.20     12.81 o 
  -8   4   5        0.36       -2.12      8.12 o 
  -7   4   5      175.83      170.75      9.92 o 
  -6   4   5      479.66      503.42     19.52 o 
  -5   4   5      632.92      598.04     11.38 o 
  -4   4   5     2828.23     2812.12     33.63 o 
  -3   4   5      142.40      129.52      4.31 o 
  -2   4   5     1698.48     1726.64     19.58 o 
  -1   4   5     3325.93     3419.61     44.28 o 
   0   4   5       68.35       83.62      3.48 o 
   1   4   5     1550.99     1511.55     19.16 o 
   2   4   5       40.40       44.32      3.65 o 
   3   4   5        3.56        2.77      3.38 o 
   4   4   5      541.64      513.61     11.32 o 
   5   4   5      613.46      598.49     10.21 o 
   6   4   5      793.41      761.08     17.53 o 
   7   4   5      225.26      207.24     12.06 o 
   8   4   5       78.03       64.70     10.59 o 
   9   4   5      147.40      146.21     21.44 o 
  10   4   5      213.89      210.23     16.79 o 
  11   4   5        2.17        7.75     18.79 o 
  12   4   5       54.71       57.91     22.36 o 
  13   4   5       25.18       30.47     24.13 o 
 -12   5   5       23.72      -20.23     20.23 o 
 -11   5   5      207.98      205.19     21.62 o 
 -10   5   5       31.56       31.78     12.14 o 
  -9   5   5       11.16        4.87     10.88 o 
  -8   5   5      208.85      192.55     11.58 o 
  -7   5   5      344.73      339.84     12.60 o 
  -6   5   5      609.60      585.94     16.87 o 
  -5   5   5       92.79      119.55      7.01 o 
  -4   5   5      333.19      326.35      7.95 o 
  -3   5   5     2102.18     1996.76     24.37 o 
  -2   5   5     2156.53     2211.76     27.49 o 
  -1   5   5      267.61      267.77      6.25 o 
   0   5   5     1385.36     1386.30     19.21 o 
   1   5   5      125.94      142.22     10.76 o 
   2   5   5      466.91      464.01     11.68 o 
   3   5   5     1121.82     1136.90     24.55 o 
   4   5   5      247.96      264.40      7.97 o 
   5   5   5      386.72      425.33     11.70 o 
   6   5   5        9.52       19.76      4.87 o 
   7   5   5       31.90       34.38      8.45 o 
   8   5   5      185.98      217.28     19.59 o 
   9   5   5        6.55        4.06     10.87 o 
  10   5   5       29.81       53.40     13.69 o 
  11   5   5        8.83        8.45     18.96 o 
  12   5   5       47.38       91.66     26.90 o 
 -11   6   5        0.17       11.47     20.10 o 
 -10   6   5       24.24       19.65     13.13 o 
  -9   6   5        0.19        1.21     10.32 o 
  -8   6   5       35.32       38.45      9.98 o 
  -7   6   5       21.74       23.97     11.69 o 
  -6   6   5       62.59       68.69      6.94 o 
  -5   6   5       32.58       35.76      6.83 o 
  -4   6   5       48.11       48.84      9.89 o 
  -3   6   5        3.22        3.46      4.94 o 
  -2   6   5       86.50       88.40      5.41 o 
  -1   6   5       85.98       95.82      4.49 o 
   0   6   5        3.36        4.17      2.83 o 
   1   6   5      532.73      501.42     16.90 o 
   2   6   5      150.34      155.73      9.89 o 
   3   6   5        7.48        8.78      9.65 o 
   4   6   5       30.68       23.81     18.24 o 
   5   6   5        4.01       -7.08     12.21 o 
   6   6   5        7.39        4.00      3.70 o 
   7   6   5        7.05       -0.95      7.93 o 
   8   6   5       65.43       61.28     10.90 o 
   9   6   5        7.74       19.17     11.86 o 
  10   6   5       10.38       11.07     13.60 o 
  11   6   5       29.97        0.16     21.05 o 
 -10   7   5       12.89       24.99     16.10 o 
  -9   7   5        0.24        3.13     18.69 o 
  -8   7   5       63.12       83.11     14.19 o 
  -7   7   5       56.00       65.77     11.72 o 
  -6   7   5       22.62        4.86     17.25 o 
  -5   7   5      305.04      324.82     18.04 o 
  -4   7   5       34.69       23.35     10.36 o 
  -3   7   5       13.89       13.31      7.24 o 
  -2   7   5        9.27        4.30      4.37 o 
  -1   7   5       88.92       85.05      4.01 o 
   0   7   5     1173.33     1156.41     23.53 o 
   1   7   5       94.51       98.23      8.13 o 
   2   7   5      145.98      148.47     20.45 o 
   3   7   5      243.50      246.56     18.24 o 
   4   7   5       69.70       59.20     13.60 o 
   5   7   5       21.37        7.67     13.90 o 
   6   7   5       54.26       42.78     27.06 o 
   7   7   5       45.14       53.07     11.05 o 
   8   7   5        5.20       12.85     17.61 o 
   9   7   5        4.78      -13.56     16.35 o 
  10   7   5       14.62       12.39     17.95 o 
  -9   8   5       25.66       48.84     15.28 o 
  -8   8   5        2.04       20.47     13.23 o 
  -7   8   5      124.73      142.01     14.15 o 
  -6   8   5       73.64       89.97      9.98 o 
  -5   8   5       17.80       28.23     14.99 o 
  -4   8   5      125.97      165.08     16.55 o 
  -3   8   5        3.49       23.26      9.51 o 
  -2   8   5      146.58      144.22      8.49 o 
  -1   8   5      367.57      341.86      8.79 o 
   0   8   5       10.16        9.52     14.15 o 
   1   8   5       74.75       75.55      9.56 o 
   2   8   5        3.85       -2.68      9.94 o 
   3   8   5       87.28       59.81     15.41 o 
   4   8   5      248.82      224.24     19.07 o 
   5   8   5      114.94      115.95     17.64 o 
   6   8   5        5.52      -23.91     25.80 o 
   7   8   5       39.90       37.74     10.68 o 
   8   8   5        0.07        3.37     12.78 o 
   9   8   5       11.79        0.07     15.44 o 
  -7   9   5        5.16      -10.94     18.93 o 
  -6   9   5       21.48       23.13      9.98 o 
  -5   9   5       37.04       28.14     14.31 o 
  -4   9   5       79.34       70.55     13.18 o 
  -3   9   5        5.17        8.15      9.80 o 
  -2   9   5        2.04        6.50      8.66 o 
  -1   9   5        2.85        5.90      4.38 o 
   0   9   5       46.94       26.56      6.25 o 
   1   9   5       31.36       34.61     15.10 o 
   2   9   5       27.95       32.74     11.01 o 
   3   9   5        7.13       19.87     10.88 o 
   4   9   5        0.59       -8.51     13.96 o 
   5   9   5        0.02       -6.92     23.28 o 
   6   9   5       62.94       11.32     27.69 o 
   7   9   5        7.15       -7.06     28.94 o 
  -4  10   5       28.97       33.66     16.01 o 
  -3  10   5       41.25       19.89     15.73 o 
  -2  10   5       10.31       15.15      7.57 o 
  -1  10   5        0.41        1.93      7.83 o 
   0  10   5        2.26        6.61      7.93 o 
   1  10   5        2.31        8.05     11.64 o 
   2  10   5        2.37       -1.52     12.88 o 
   3  10   5        5.07       -7.05     14.90 o 
   4  10   5        5.78       26.02     17.09 o 
 -14   0   6        5.21      -39.01     39.01 o 
 -13   0   6        1.37       -8.49     25.56 o 
 -12   0   6      137.74      104.81     26.15 o 
 -11   0   6       28.78       58.34     21.79 o 
 -10   0   6      162.06      189.26     36.60 o 
  -9   0   6       17.07       19.63     11.54 o 
  -8   0   6       75.17       81.91     11.60 o 
  -7   0   6     4126.85     4131.87     66.52 o 
  -6   0   6     5937.20     6381.08     97.94 o 
  -5   0   6     1083.92     1074.23     22.74 o 
  -4   0   6     2768.75     2619.88     41.16 o 
  -3   0   6     1087.04     1348.28     22.57 o 
  -2   0   6    15969.67    15627.89    227.23 o 
  -1   0   6     5215.18     4962.30     66.67 o 
   0   0   6       33.09       47.50      2.67 o 
   1   0   6    20081.07    19507.46    256.90 o 
   2   0   6     4364.67     4151.14     56.30 o 
   3   0   6       47.27       41.55      4.10 o 
   4   0   6     6703.79     6737.86    129.59 o 
   5   0   6      187.63      232.57     17.10 o 
   6   0   6     1443.40     1323.43     47.69 o 
   7   0   6      600.24      630.80     46.18 o 
   8   0   6      817.53      798.53     41.80 o 
   9   0   6      214.55      202.94     22.20 o 
  10   0   6        9.49       32.33     20.66 o 
  11   0   6      502.08      436.02     33.37 o 
  12   0   6       22.95        6.98     22.24 o 
  13   0   6        0.01      -14.47     38.38 o 
  14   0   6        9.88        5.66     42.78 o 
 -14   1   6       21.13       32.73     25.17 o 
 -13   1   6        6.01      -12.43     19.85 o 
 -12   1   6        2.99       19.98     18.26 o 
 -11   1   6       18.03       11.46     13.23 o 
 -10   1   6       11.68       24.15     11.52 o 
  -9   1   6      307.51      286.94     16.78 o 
  -8   1   6      491.09      533.59     14.50 o 
  -7   1   6      300.36      352.78     10.24 o 
  -6   1   6     2433.08     2379.33     28.16 o 
  -5   1   6      129.40      140.33      4.78 o 
  -4   1   6     2331.47     2549.12     27.26 o 
  -3   1   6     5503.22     5665.95     57.10 o 
  -2   1   6      789.70      763.64      8.71 o 
  -1   1   6     1760.63     1884.27     17.92 o 
   0   1   6    18050.50    17754.69    166.76 o 
   1   1   6     1779.88     1776.17     17.91 o 
   2   1   6      878.12      948.23     10.91 o 
   3   1   6     1097.28     1038.17     14.32 o 
   4   1   6      829.96      805.84     19.79 o 
   5   1   6     1054.80     1148.97     17.92 o 
   6   1   6      773.66      750.91     15.59 o 
   7   1   6       41.74       61.37      6.97 o 
   8   1   6       25.48       36.39      8.71 o 
   9   1   6     1058.32     1044.98     53.39 o 
  10   1   6      227.37      217.24     17.63 o 
  11   1   6      312.65      330.42     21.89 o 
  12   1   6        1.78        1.03     20.04 o 
  13   1   6        0.45      -21.08     21.82 o 
  14   1   6        7.70       22.04     31.11 o 
 -14   2   6       19.85        7.06     24.33 o 
 -13   2   6        6.94      -11.12     21.42 o 
 -12   2   6       13.36       27.03     20.23 o 
 -11   2   6       89.28       88.34     15.57 o 
 -10   2   6      115.74      129.16     14.17 o 
  -9   2   6      671.97      630.92     27.26 o 
  -8   2   6       14.30       17.98      9.55 o 
  -7   2   6      169.43      185.36      7.72 o 
  -6   2   6      113.45      112.58      5.91 o 
  -5   2   6        3.05        0.51      3.68 o 
  -4   2   6     3234.85     3416.01     39.77 o 
  -3   2   6        1.76        7.64      2.25 o 
  -2   2   6       72.88       87.63      2.84 o 
  -1   2   6      571.97      527.95      6.39 o 
   0   2   6     3168.69     3184.71     32.18 o 
   1   2   6      200.40      176.63      5.86 o 
   2   2   6        3.61        7.26      1.60 o 
   3   2   6     5692.83     6177.54     68.25 o 
   4   2   6      701.91      686.78     12.67 o 
   5   2   6      370.61      431.97     10.68 o 
   6   2   6      219.40      249.61      9.22 o 
   7   2   6      606.57      562.87     17.15 o 
   8   2   6      265.26      255.77     12.56 o 
   9   2   6      142.03      126.83     11.69 o 
  10   2   6       28.50       43.69     17.14 o 
  11   2   6       19.32       15.52     21.75 o 
  12   2   6        9.70       17.42     20.22 o 
  13   2   6       24.89       -2.82     22.42 o 
 -13   3   6       33.29       78.27     23.32 o 
 -12   3   6        4.59      -19.95     19.95 o 
 -11   3   6       26.37       26.73     15.07 o 
 -10   3   6      376.63      409.37     19.82 o 
  -9   3   6       53.19       62.30     12.14 o 
  -8   3   6      347.00      351.75     13.48 o 
  -7   3   6       93.06       89.94      6.99 o 
  -6   3   6      696.69      647.43     13.06 o 
  -5   3   6     2341.26     2379.58     31.23 o 
  -4   3   6      200.54      239.20      5.81 o 
  -3   3   6     3232.11     2950.29     34.35 o 
  -2   3   6     7304.34     7676.94     90.05 o 
  -1   3   6     1790.75     1815.75     21.20 o 
   0   3   6     3301.00     3314.16     39.89 o 
   1   3   6       83.89       95.93      3.59 o 
   2   3   6     8800.23     9224.38    115.25 o 
   3   3   6     3640.25     3657.82     47.94 o 
   4   3   6       24.01       15.90      3.11 o 
   5   3   6     1534.15     1480.63     22.75 o 
   6   3   6        8.83       -5.09      5.27 o 
   7   3   6     2199.45     2130.36     39.90 o 
   8   3   6      144.13      181.44     13.98 o 
   9   3   6      346.42      330.89     16.99 o 
  10   3   6       70.90       47.11     18.02 o 
  11   3   6       25.04       27.15     19.61 o 
  12   3   6      100.71      133.47     24.25 o 
  13   3   6        6.01       11.57     23.82 o 
 -13   4   6        1.72      -22.33     22.41 o 
 -12   4   6       36.10       41.65     20.89 o 
 -11   4   6       73.23       69.31     15.53 o 
 -10   4   6      112.21      123.09     15.06 o 
  -9   4   6      250.04      262.12     13.65 o 
  -8   4   6      135.47      125.58     10.36 o 
  -7   4   6       64.86       62.19      7.63 o 
  -6   4   6      106.08      108.88      7.21 o 
  -5   4   6       52.18       40.27      4.20 o 
  -4   4   6     1169.85     1105.62     17.63 o 
  -3   4   6       50.37       40.44      3.24 o 
  -2   4   6      304.12      305.67      5.68 o 
  -1   4   6     3207.50     3081.54     34.80 o 
   0   4   6       51.51       55.52      2.78 o 
   1   4   6      124.88      104.68      3.60 o 
   2   4   6     1044.84     1139.05     16.52 o 
   3   4   6     1120.20     1169.08     25.05 o 
   4   4   6      901.58      848.08     14.26 o 
   5   4   6        1.33        5.63      3.60 o 
   6   4   6       72.20       77.42      7.34 o 
   7   4   6      174.56      193.33     11.90 o 
   8   4   6      133.13      130.39     16.89 o 
   9   4   6        2.98       15.41     11.23 o 
  10   4   6        4.72        6.64     17.06 o 
  11   4   6        5.64       12.42     18.55 o 
  12   4   6        4.96       -5.00     21.30 o 
  13   4   6        2.72        0.87     26.65 o 
 -12   5   6       96.00       83.05     26.70 o 
 -11   5   6       17.64       -5.83     18.39 o 
 -10   5   6        0.84       13.97     11.10 o 
  -9   5   6        3.13       21.03     10.14 o 
  -8   5   6       12.20       10.30      8.53 o 
  -7   5   6       40.85       42.81      8.33 o 
  -6   5   6        6.55        1.52      5.81 o 
  -5   5   6       62.60       62.98      5.79 o 
  -4   5   6      362.50      336.94     12.60 o 
  -3   5   6     1048.99     1093.24     15.71 o 
  -2   5   6        1.42       10.01      3.01 o 
  -1   5   6       35.70       30.30      3.58 o 
   0   5   6     1880.22     1999.88     24.88 o 
   1   5   6      117.45      130.58      3.82 o 
   2   5   6       60.06       45.81      4.59 o 
   3   5   6       29.98       27.09      7.14 o 
   4   5   6      751.34      767.17     27.04 o 
   5   5   6      549.12      492.65     13.07 o 
   6   5   6      156.61      184.64     13.92 o 
   7   5   6       36.37       27.54     12.98 o 
   8   5   6        6.99        0.29     10.35 o 
   9   5   6      173.32      168.94     16.71 o 
  10   5   6       30.30        9.91     14.07 o 
  11   5   6       11.45       13.75     19.05 o 
  12   5   6       39.64       24.50     46.24 o 
 -11   6   6        9.26      -10.63     19.13 o 
 -10   6   6        7.98       24.42     13.48 o 
  -9   6   6       24.75       32.50     11.83 o 
  -8   6   6       21.58      -10.44     13.78 o 
  -7   6   6      112.50      101.44     10.00 o 
  -6   6   6      126.04      133.98      8.46 o 
  -5   6   6      112.92      122.49     11.35 o 
  -4   6   6      671.63      667.12     14.22 o 
  -3   6   6       93.25       97.69      6.39 o 
  -2   6   6     1602.16     1643.18     22.81 o 
  -1   6   6      269.06      284.25      7.41 o 
   0   6   6       11.00        7.50      2.71 o 
   1   6   6     3139.06     3140.23     54.69 o 
   2   6   6      154.01      152.28     10.18 o 
   3   6   6      307.40      283.48     16.78 o 
   4   6   6      211.31      199.57     16.17 o 
   5   6   6       68.43       58.19     29.26 o 
   6   6   6      105.86      118.10      7.40 o 
   7   6   6      139.19      121.44      9.94 o 
   8   6   6      144.30      155.93     14.36 o 
   9   6   6       13.98       -6.28     11.56 o 
  10   6   6        1.70        4.70     14.01 o 
  11   6   6        4.37      -20.68     20.68 o 
 -10   7   6        1.22      -13.89     22.24 o 
  -9   7   6       75.73       72.81     15.98 o 
  -8   7   6        2.09        2.94     12.40 o 
  -7   7   6        8.70       13.89     11.06 o 
  -6   7   6       59.66       44.71      8.86 o 
  -5   7   6      270.87      279.19     17.90 o 
  -4   7   6       70.92       60.80     12.51 o 
  -3   7   6      345.88      330.27     12.21 o 
  -2   7   6        2.04        0.54      4.63 o 
  -1   7   6       12.84        8.46      2.61 o 
   0   7   6      744.72      718.95     15.34 o 
   1   7   6        7.32        4.52     13.32 o 
   2   7   6       31.04       33.98     10.39 o 
   3   7   6      178.68      184.28     28.00 o 
   4   7   6       19.86       22.51     12.85 o 
   5   7   6      221.03      221.62     19.44 o 
   6   7   6        1.04        5.90      6.92 o 
   7   7   6       29.06       25.22     11.05 o 
   8   7   6       53.56       63.34     14.68 o 
   9   7   6        0.26        3.72     19.19 o 
  10   7   6        9.44        6.17     17.89 o 
  -9   8   6        9.93       24.55     15.18 o 
  -8   8   6       12.08       13.67     13.82 o 
  -7   8   6        1.87        0.27     11.65 o 
  -6   8   6       36.08       33.48     10.56 o 
  -5   8   6       22.55       29.02     13.14 o 
  -4   8   6        1.36        4.49     11.01 o 
  -3   8   6        0.45        1.17      7.89 o 
  -2   8   6       12.33       12.05      6.58 o 
  -1   8   6       60.59       67.02      4.36 o 
   0   8   6      216.51      212.05      8.63 o 
   1   8   6       11.78        9.14      8.66 o 
   2   8   6       33.81       28.54     20.77 o 
   3   8   6       20.93       25.80     17.93 o 
   4   8   6       63.90       81.33     15.56 o 
   5   8   6        0.29       12.04     15.22 o 
   6   8   6       11.41       15.73     27.69 o 
   7   8   6       17.60       28.30     11.14 o 
   8   8   6        0.96        4.47     13.71 o 
   9   8   6       47.43       64.14     17.44 o 
  -7   9   6       16.21       20.50     24.71 o 
  -6   9   6       11.24       -4.30     10.29 o 
  -5   9   6        6.89       -5.94     13.48 o 
  -4   9   6        2.65       16.99     12.16 o 
  -3   9   6       98.93      116.80     12.55 o 
  -2   9   6       36.04       39.09      9.29 o 
  -1   9   6       32.07       36.16      4.99 o 
   0   9   6        1.41       -0.93      4.63 o 
   1   9   6       14.90       -6.29     13.84 o 
   2   9   6      154.87      175.54     11.72 o 
   3   9   6       27.74       38.97     13.56 o 
   4   9   6       93.89       88.05     16.98 o 
   5   9   6       16.64       -2.52     23.91 o 
   6   9   6       12.37       31.46     27.69 o 
   7   9   6       67.79      101.83     23.28 o 
  -4  10   6       16.16       31.33     15.99 o 
  -3  10   6       12.08       10.03      8.08 o 
  -2  10   6        0.52       10.57      9.16 o 
  -1  10   6       72.92       76.67      9.39 o 
   0  10   6        4.25       -0.01      6.97 o 
   1  10   6        9.86       11.23     10.57 o 
   2  10   6        2.86       18.04     13.56 o 
   3  10   6       56.62       61.19     16.67 o 
   4  10   6       38.01       47.83     14.47 o 
 -14   1   7       12.98        5.81     23.61 o 
 -13   1   7       22.26       -7.87     22.85 o 
 -12   1   7        7.52       -9.39     20.63 o 
 -11   1   7       70.10       83.69     17.53 o 
 -10   1   7       22.79       15.13     12.09 o 
  -9   1   7      428.07      436.17     16.37 o 
  -8   1   7      626.39      621.92     18.62 o 
  -7   1   7        3.57       -3.67      4.77 o 
  -6   1   7     3046.90     3103.73     33.83 o 
  -5   1   7     1480.83     1555.05     19.10 o 
  -4   1   7      365.40      321.71      6.24 o 
  -3   1   7     2258.58     2057.69     22.12 o 
  -2   1   7     1497.36     1496.93     14.90 o 
  -1   1   7     5934.24     5920.30     54.07 o 
   0   1   7    12105.46    12065.32    113.64 o 
   1   1   7     1094.91     1070.58     11.52 o 
   2   1   7     3914.97     3805.77     40.55 o 
   3   1   7     4236.34     4331.88     51.76 o 
   4   1   7      900.85      905.30     14.85 o 
   5   1   7     3499.41     3616.97     47.60 o 
   6   1   7      207.50      234.65      9.24 o 
   7   1   7     1084.18     1095.54     20.92 o 
   8   1   7      609.99      581.65     18.07 o 
   9   1   7       76.20       92.89     13.83 o 
  10   1   7       10.60        2.96     13.15 o 
  11   1   7        2.50       11.25     18.32 o 
  12   1   7       30.37       65.47     21.64 o 
  13   1   7        9.26       29.48     23.73 o 
 -14   2   7        3.55       18.56     24.23 o 
 -13   2   7       51.66       23.60     22.35 o 
 -12   2   7      192.46      161.27     23.54 o 
 -11   2   7        0.23       18.63     17.94 o 
 -10   2   7      482.36      446.11     19.83 o 
  -9   2   7       30.16       55.47      9.27 o 
  -8   2   7      231.60      208.62     10.62 o 
  -7   2   7      743.63      755.21     20.95 o 
  -6   2   7      181.20      186.10      7.30 o 
  -5   2   7     2993.73     3050.23     41.32 o 
  -4   2   7     3494.56     3624.49     44.67 o 
  -3   2   7      150.63      167.56      4.76 o 
  -2   2   7     6029.66     5860.19     58.85 o 
  -1   2   7     5793.19     5910.81     59.17 o 
   0   2   7       18.47       20.31      2.01 o 
   1   2   7     7111.26     7286.03     72.61 o 
   2   2   7      122.86      109.95      4.18 o 
   3   2   7     1519.11     1457.24     17.90 o 
   4   2   7     4584.31     4655.55     59.38 o 
   5   2   7      524.94      539.27     12.05 o 
   6   2   7     1107.93     1076.18     21.34 o 
   7   2   7      114.38      127.95      9.77 o 
   8   2   7        2.64        3.29      8.33 o 
   9   2   7      455.30      447.69     17.22 o 
  10   2   7      114.90      125.82     19.42 o 
  11   2   7      152.20      151.17     21.04 o 
  12   2   7       51.25       75.68     21.65 o 
  13   2   7        0.91       -2.22     24.22 o 
 -13   3   7       18.99       17.50     21.78 o 
 -12   3   7        5.06       19.66     24.73 o 
 -11   3   7       57.55       64.96     17.79 o 
 -10   3   7       67.41       58.31     13.53 o 
  -9   3   7       50.27       46.10     10.28 o 
  -8   3   7        7.06       -0.16      8.19 o 
  -7   3   7       47.57       45.99      6.62 o 
  -6   3   7      430.33      451.59     13.28 o 
  -5   3   7        4.33        2.69      4.22 o 
  -4   3   7       42.37       40.68      3.72 o 
  -3   3   7      377.24      483.90      7.63 o 
  -2   3   7      462.93      473.42      7.67 o 
  -1   3   7      727.23      825.43     10.35 o 
   0   3   7      244.84      291.50      5.54 o 
   1   3   7      146.88      168.90      4.86 o 
   2   3   7       71.72       84.89      3.81 o 
   3   3   7      153.75      141.31      4.61 o 
   4   3   7        1.07        3.84      2.99 o 
   5   3   7        1.15        0.90      4.28 o 
   6   3   7      664.17      656.11     14.74 o 
   7   3   7      105.35      102.46      9.15 o 
   8   3   7      232.62      271.04     14.81 o 
   9   3   7       13.32       16.19     16.66 o 
  10   3   7       41.67       12.04     19.56 o 
  11   3   7        6.82       48.86     20.28 o 
  12   3   7       26.83       35.56     29.29 o 
  13   3   7       37.44        2.27     22.91 o 
 -13   4   7       20.57       36.64     24.23 o 
 -12   4   7       51.99       66.96     21.07 o 
 -11   4   7        1.94       -4.42     16.97 o 
 -10   4   7       18.40       16.63     19.09 o 
  -9   4   7      119.62      102.90     14.21 o 
  -8   4   7        8.34       14.10      8.60 o 
  -7   4   7      235.38      252.59     10.49 o 
  -6   4   7       33.47       38.03      6.25 o 
  -5   4   7      565.10      560.19     12.11 o 
  -4   4   7     1009.05      984.71     14.87 o 
  -3   4   7        3.92        2.51      2.97 o 
  -2   4   7     1786.79     1886.89     21.57 o 
  -1   4   7      594.65      578.29      8.81 o 
   0   4   7     1839.47     1930.85     22.94 o 
   1   4   7     1272.08     1241.66     16.69 o 
   2   4   7      691.13      764.31     16.19 o 
   3   4   7     1095.62     1059.93     16.49 o 
   4   4   7      250.27      222.08      7.17 o 
   5   4   7      215.02      242.46     10.55 o 
   6   4   7       72.30       71.11      7.43 o 
   7   4   7      626.08      622.21     19.45 o 
   8   4   7      200.78      200.38     13.77 o 
   9   4   7      197.26      203.43     15.17 o 
  10   4   7        3.30       28.98     16.55 o 
  11   4   7       69.45       89.39     21.08 o 
  12   4   7       12.64        6.67     22.02 o 
 -12   5   7       31.32       16.76     22.50 o 
 -11   5   7       27.61       17.98     20.36 o 
 -10   5   7       17.51       48.81     13.05 o 
  -9   5   7      183.83      207.85     14.39 o 
  -8   5   7      314.92      328.51     14.82 o 
  -7   5   7      161.86      179.84     11.24 o 
  -6   5   7      283.44      268.90     10.44 o 
  -5   5   7      229.79      240.74      8.73 o 
  -4   5   7       26.13       21.27      4.56 o 
  -3   5   7     1501.80     1515.56     19.33 o 
  -2   5   7      133.23      143.78      4.67 o 
  -1   5   7      526.13      477.27      7.02 o 
   0   5   7     1793.06     1823.10     24.81 o 
   1   5   7        3.69        9.19      2.81 o 
   2   5   7     1171.17     1139.04     16.64 o 
   3   5   7      409.18      424.59      9.33 o 
   4   5   7       47.97       48.42      5.24 o 
   5   5   7     2015.60     1948.67     29.20 o 
   6   5   7      353.57      322.96     19.04 o 
   7   5   7      163.06      182.29     11.64 o 
   8   5   7       34.67       74.40     11.24 o 
   9   5   7       20.66       19.12     11.63 o 
  10   5   7       35.08       35.85     13.89 o 
  11   5   7        0.35        9.94     22.22 o 
  12   5   7       55.34       35.47     26.90 o 
 -11   6   7       15.34        5.95     19.90 o 
 -10   6   7        1.26       11.96     13.06 o 
  -9   6   7       20.17       15.87     11.95 o 
  -8   6   7       13.80       21.48     10.30 o 
  -7   6   7       15.39       11.11      9.17 o 
  -6   6   7       14.02        7.17     10.03 o 
  -5   6   7      123.14      129.42      7.43 o 
  -4   6   7       42.87       45.74      6.17 o 
  -3   6   7        3.11        7.60      3.79 o 
  -2   6   7       23.54       35.44      3.90 o 
  -1   6   7       45.49       42.19      3.08 o 
   0   6   7      113.81      116.53      4.84 o 
   1   6   7       42.94       44.68      5.66 o 
   2   6   7      595.68      600.62     14.72 o 
   3   6   7       11.08       17.40     10.24 o 
   4   6   7      161.21      193.92     34.61 o 
   5   6   7        4.93       13.23     13.30 o 
   6   6   7        8.10       -1.79      7.54 o 
   7   6   7      115.35      124.12     10.66 o 
   8   6   7        0.65       -9.84      9.84 o 
   9   6   7        0.78      -11.70     11.70 o 
  10   6   7       25.64       41.87     14.91 o 
  11   6   7        0.90      -21.41     21.41 o 
 -10   7   7        4.97        9.82     12.40 o 
  -9   7   7       30.10       13.22     17.70 o 
  -8   7   7       39.43       59.71     15.18 o 
  -7   7   7        7.79        4.38      7.66 o 
  -6   7   7       44.05       50.81     11.71 o 
  -5   7   7       62.68       57.99     12.58 o 
  -4   7   7       44.69       38.81     10.90 o 
  -3   7   7       39.42       66.07      7.99 o 
  -2   7   7      139.86      152.46      7.24 o 
  -1   7   7       70.80       68.29      3.58 o 
   0   7   7      104.70       95.79      6.41 o 
   1   7   7      144.27      124.47      6.23 o 
   2   7   7      460.80      433.98     38.38 o 
   3   7   7      339.23      351.61     23.91 o 
   4   7   7       72.54       62.29     14.21 o 
   5   7   7      100.48      110.13     19.82 o 
   6   7   7       43.76       35.38      5.43 o 
   7   7   7       79.21       88.16     12.82 o 
   8   7   7       13.00        8.35     22.34 o 
   9   7   7        8.57       14.21     19.51 o 
  10   7   7        9.85      -14.70     18.39 o 
  -9   8   7        6.07       -2.56     14.92 o 
  -8   8   7       24.98       24.44     14.95 o 
  -7   8   7       15.64       19.47     12.61 o 
  -6   8   7       15.77       23.76     10.17 o 
  -5   8   7       19.03        8.54     12.87 o 
  -4   8   7       34.47       15.32     16.85 o 
  -3   8   7        1.82       -2.10      9.23 o 
  -2   8   7      294.79      279.84     10.27 o 
  -1   8   7       18.36       21.76      4.54 o 
   0   8   7       37.05       40.85      4.35 o 
   1   8   7      203.80      204.14     13.56 o 
   2   8   7        4.16        6.60     18.57 o 
   3   8   7      134.49      129.70     15.67 o 
   4   8   7       27.76       46.35     30.83 o 
   5   8   7        0.55       -2.30     15.40 o 
   6   8   7       76.19       28.32     28.32 o 
   7   8   7        1.56        5.07     33.35 o 
   8   8   7       23.39       30.94     19.19 o 
   9   8   7      129.82      117.66     22.03 o 
  -7   9   7       45.87       39.08     13.69 o 
  -6   9   7        3.03        3.31     15.53 o 
  -5   9   7        2.05       -3.00     19.17 o 
  -4   9   7       12.78       -0.43     11.85 o 
  -3   9   7       13.14       15.24     10.13 o 
  -2   9   7       30.38       28.06      6.78 o 
  -1   9   7       28.20       19.57      5.49 o 
   0   9   7       11.94       13.85      5.30 o 
   1   9   7        0.71      -13.84     13.84 o 
   2   9   7        3.38        1.28     11.09 o 
   3   9   7       21.92       -0.11     13.12 o 
   4   9   7       31.17       18.99     18.24 o 
   5   9   7        2.88       13.84     24.54 o 
   6   9   7        6.99       21.40     28.32 o 
   7   9   7        8.93        7.27     11.65 o 
  -4  10   7        3.52       11.89     13.51 o 
  -3  10   7        5.40       21.03      9.03 o 
  -2  10   7        0.20       -7.57     10.23 o 
  -1  10   7       58.81       55.28      9.43 o 
   0  10   7       29.11       25.86      7.88 o 
   1  10   7       12.25       11.66      5.91 o 
   2  10   7        0.35       29.57     20.14 o 
   3  10   7        8.21       -6.92     20.77 o 
   4  10   7        0.47        2.91     16.67 o 
 -14   0   8        5.49       -0.63     40.90 o 
 -13   0   8        4.05       24.49     30.83 o 
 -12   0   8      145.67      138.48     27.34 o 
 -11   0   8        8.38       -0.55     20.69 o 
 -10   0   8      752.31      760.78     39.36 o 
  -9   0   8       89.77       99.78     14.86 o 
  -8   0   8      525.63      543.75     36.81 o 
  -7   0   8     2394.52     2531.71     58.00 o 
  -6   0   8      622.25      658.82     21.43 o 
  -5   0   8     5835.88     5246.97     90.48 o 
  -4   0   8     6833.44     7155.48    106.95 o 
  -3   0   8     3003.67     3229.76     49.66 o 
  -2   0   8     7810.97     7488.34    100.44 o 
  -1   0   8       27.99       20.35      2.62 o 
   0   0   8    16464.33    16229.99    214.43 o 
   1   0   8    19409.22    19014.22    250.70 o 
   2   0   8       69.78       47.33      3.44 o 
   3   0   8     8196.44     8369.45    123.75 o 
   4   0   8       71.39       32.06      6.26 o 
   5   0   8      110.97      186.15     14.80 o 
   6   0   8     1894.63     1989.29     44.67 o 
   7   0   8       77.59       67.83     10.98 o 
   8   0   8      181.57      159.72     18.91 o 
   9   0   8      950.25      996.45    104.13 o 
  10   0   8      873.35      970.81     44.71 o 
  11   0   8       10.41       -4.87     20.24 o 
  12   0   8        1.17      -21.67     22.24 o 
  13   0   8        0.86        5.66     36.49 o 
 -14   1   8       12.03      -22.20     22.20 o 
 -13   1   8        1.84        6.51     21.60 o 
 -12   1   8       25.52       25.21     19.36 o 
 -11   1   8       29.30       28.55     15.85 o 
 -10   1   8       25.24       25.94     11.93 o 
  -9   1   8     1025.46     1028.22     39.12 o 
  -8   1   8      295.32      281.46     11.50 o 
  -7   1   8        2.87       -0.78      4.94 o 
  -6   1   8       79.14      107.97      5.39 o 
  -5   1   8       96.78      118.40      4.93 o 
  -4   1   8     9544.19    10442.67    108.96 o 
  -3   1   8     2939.67     2870.05     28.75 o 
  -2   1   8      323.41      317.16      4.82 o 
  -1   1   8     1550.12     1353.28     14.19 o 
   0   1   8      666.07      641.75      8.87 o 
   1   1   8     5098.79     5345.89     56.18 o 
   2   1   8     2379.23     2313.02     25.58 o 
   3   1   8     3688.34     3755.83     45.34 o 
   4   1   8     1076.99     1089.82     16.82 o 
   5   1   8     1339.81     1363.20     20.74 o 
   6   1   8       56.46       57.95      6.34 o 
   7   1   8       10.83        0.91      6.33 o 
   8   1   8      600.77      592.82     18.36 o 
   9   1   8        2.13        9.08     12.78 o 
  10   1   8       18.04       20.07     14.13 o 
  11   1   8        0.82      -10.41     17.86 o 
  12   1   8       13.02       24.65     32.60 o 
  13   1   8        5.73       -8.89     22.52 o 
 -13   2   8       12.40       13.46     24.27 o 
 -12   2   8       17.08       -7.33     20.36 o 
 -11   2   8       24.70       45.61     18.73 o 
 -10   2   8        1.38      -13.81     13.81 o 
  -9   2   8        4.10       11.52     10.78 o 
  -8   2   8      544.18      518.87     15.97 o 
  -7   2   8      319.50      318.29     10.04 o 
  -6   2   8      360.61      409.15     10.36 o 
  -5   2   8     1043.58     1053.84     17.03 o 
  -4   2   8        5.44        5.11      3.04 o 
  -3   2   8      743.15      663.69     10.04 o 
  -2   2   8     5676.55     5699.98     59.95 o 
  -1   2   8     1824.05     1880.66     22.13 o 
   0   2   8       15.22        8.68      1.92 o 
   1   2   8      274.23      256.60      5.48 o 
   2   2   8      471.59      486.34      7.69 o 
   3   2   8      279.88      352.64      7.48 o 
   4   2   8        1.98       -1.48      3.57 o 
   5   2   8     1766.42     1807.87     28.37 o 
   6   2   8        3.47       13.12      5.82 o 
   7   2   8       75.29       64.88     10.83 o 
   8   2   8       23.60       13.86     11.26 o 
   9   2   8       50.01       72.37     13.71 o 
  10   2   8       64.77       54.20     17.73 o 
  11   2   8       95.59       77.72     21.28 o 
  12   2   8      156.93      145.86     24.49 o 
  13   2   8        0.90       23.96     22.50 o 
 -13   3   8        1.49      -14.64     22.88 o 
 -12   3   8       21.70       -4.92     20.99 o 
 -11   3   8      233.28      242.23     20.80 o 
 -10   3   8        0.77        3.63     20.26 o 
  -9   3   8      167.85      170.19     19.41 o 
  -8   3   8      249.03      271.46     15.06 o 
  -7   3   8      596.58      610.66     14.60 o 
  -6   3   8     4161.20     4227.92     56.68 o 
  -5   3   8      168.04      174.09     12.70 o 
  -4   3   8      818.28      796.49     11.52 o 
  -3   3   8     5380.40     5317.12     56.78 o 
  -2   3   8      817.52      774.87     11.00 o 
  -1   3   8     8570.92     8887.85     84.81 o 
   0   3   8     2759.53     2716.45     26.98 o 
   1   3   8       24.98       32.52      5.12 o 
   2   3   8     2758.83     2549.96     34.34 o 
   3   3   8       14.37       21.42      2.64 o 
   4   3   8      887.12      907.64     14.89 o 
   5   3   8     1970.70     1987.97     26.40 o 
   6   3   8       89.21       85.96      7.17 o 
   7   3   8      449.40      487.46     15.54 o 
   8   3   8        6.63        4.55     11.57 o 
   9   3   8      251.77      237.79     15.99 o 
  10   3   8      351.86      378.02     29.84 o 
  11   3   8       46.52       38.46     19.49 o 
  12   3   8        2.09       14.16     36.56 o 
  13   3   8       11.38        5.51     24.22 o 
 -13   4   8       65.36       81.59     24.10 o 
 -12   4   8        0.29        4.51     19.20 o 
 -11   4   8        7.15       -4.61     16.77 o 
 -10   4   8       48.61       48.52     16.13 o 
  -9   4   8       83.32       63.60     11.55 o 
  -8   4   8     1498.23     1461.24     30.89 o 
  -7   4   8      712.10      743.29     19.62 o 
  -6   4   8      381.57      383.13     12.32 o 
  -5   4   8     1051.37     1034.83     15.45 o 
  -4   4   8       35.51       47.87      3.75 o 
  -3   4   8      543.17      588.24     10.49 o 
  -2   4   8     2014.90     2016.83     24.37 o 
  -1   4   8      351.57      317.77      8.43 o 
   0   4   8      152.84      138.84      4.36 o 
   1   4   8     2056.78     2104.12     26.65 o 
   2   4   8      218.43      241.58      6.34 o 
   3   4   8      338.48      388.96      8.18 o 
   4   4   8     1017.88     1008.11     14.38 o 
   5   4   8      199.59      194.15      7.35 o 
   6   4   8      287.37      326.36     16.71 o 
   7   4   8      433.73      417.72     16.59 o 
   8   4   8       20.41       13.50     10.02 o 
   9   4   8        2.35       -5.24     11.65 o 
  10   4   8        0.65      -20.92     20.92 o 
  11   4   8       19.99        3.52     19.77 o 
  12   4   8       55.40       82.22     23.95 o 
 -12   5   8        7.25       14.81     22.77 o 
 -11   5   8        1.48       -4.99     18.98 o 
 -10   5   8       42.99       34.76     16.50 o 
  -9   5   8       20.48       37.62     11.52 o 
  -8   5   8      124.28      110.40     11.61 o 
  -7   5   8      110.12       82.98      9.76 o 
  -6   5   8        2.17       -0.85      6.46 o 
  -5   5   8        3.39        3.72      5.07 o 
  -4   5   8       82.53       86.68      5.60 o 
  -3   5   8        2.77        1.17      4.04 o 
  -2   5   8       26.37       25.03      4.39 o 
  -1   5   8       35.67       37.92      2.71 o 
   0   5   8        8.68        8.77      2.53 o 
   1   5   8      826.38      788.00     12.00 o 
   2   5   8      270.11      279.48      6.88 o 
   3   5   8       86.27       74.35      4.95 o 
   4   5   8        5.45       10.13      5.23 o 
   5   5   8        2.47        2.65      6.49 o 
   6   5   8      181.12      143.65      7.48 o 
   7   5   8      324.20      290.67     13.84 o 
   8   5   8        0.63        2.60     10.06 o 
   9   5   8        2.67       -7.68     11.48 o 
  10   5   8      104.80      102.55     19.76 o 
  11   5   8       14.29        6.10     20.30 o 
  12   5   8       46.32       67.60     57.89 o 
 -11   6   8       64.59       57.63     21.06 o 
 -10   6   8      118.47      112.85     19.99 o 
  -9   6   8       55.44       74.67     13.32 o 
  -8   6   8        1.71       12.95     10.33 o 
  -7   6   8      304.01      287.93     19.89 o 
  -6   6   8      102.07      102.81     16.93 o 
  -5   6   8      323.21      346.12     11.77 o 
  -4   6   8      571.99      564.01     13.31 o 
  -3   6   8        8.47        7.99      4.94 o 
  -2   6   8       82.58       81.22      4.82 o 
  -1   6   8       46.68       39.19      3.42 o 
   0   6   8     1612.24     1595.97     24.15 o 
   1   6   8      184.03      176.68     10.08 o 
   2   6   8       19.73       20.71      9.77 o 
   3   6   8     1632.99     1518.83     60.09 o 
   4   6   8      134.23      145.34     15.26 o 
   5   6   8       40.39       54.27      8.56 o 
   6   6   8      130.74      126.68     10.26 o 
   7   6   8       34.88       26.08      9.07 o 
   8   6   8        8.32       -3.44     12.97 o 
   9   6   8       52.60       49.41     13.52 o 
  10   6   8        2.66      -13.53     13.53 o 
  11   6   8        0.88        9.38     38.69 o 
 -10   7   8        0.85       -3.36     12.98 o 
  -9   7   8       13.27       11.98     11.31 o 
  -8   7   8       63.65       86.73     11.36 o 
  -7   7   8       37.63       38.63      8.99 o 
  -6   7   8       81.89       69.98      7.30 o 
  -5   7   8       87.11       87.65      9.90 o 
  -4   7   8      208.14      219.29     13.53 o 
  -3   7   8      133.40      125.77      9.98 o 
  -2   7   8        8.86        9.34      4.48 o 
  -1   7   8      383.49      368.13      7.86 o 
   0   7   8       32.62       33.64      9.08 o 
   1   7   8      155.69      146.58      8.26 o 
   2   7   8       96.46       97.94     12.81 o 
   3   7   8       11.17       20.54     12.08 o 
   4   7   8        3.30        5.28     12.99 o 
   5   7   8       58.11       53.75     16.01 o 
   6   7   8       29.39       33.35      6.48 o 
   7   7   8      100.95      106.80     28.00 o 
   8   7   8       33.59       45.66     14.79 o 
   9   7   8       13.73       11.00     16.14 o 
  10   7   8        0.23       14.92     29.26 o 
  -9   8   8        4.75      -14.84     14.94 o 
  -8   8   8       23.12       32.21     24.89 o 
  -7   8   8        7.45       20.10     12.84 o 
  -6   8   8       37.15       43.79     18.90 o 
  -5   8   8        0.02       -4.00     12.77 o 
  -4   8   8        4.00       -4.92     11.37 o 
  -3   8   8       67.96       66.59     10.14 o 
  -2   8   8       26.92       33.97      5.06 o 
  -1   8   8        1.65       -1.90      4.75 o 
   0   8   8       36.50       31.59      4.20 o 
   1   8   8        1.59       15.46     10.00 o 
   2   8   8      180.16      160.75     14.66 o 
   3   8   8        8.98       15.96     12.88 o 
   4   8   8        0.93       -2.12     14.05 o 
   5   8   8       12.24       18.88     16.62 o 
   6   8   8        0.21        5.14     15.39 o 
   7   8   8        0.23       -0.57     11.71 o 
   8   8   8        0.44        1.61     14.32 o 
  -7   9   8        4.76       -1.92     20.16 o 
  -6   9   8       32.93       58.08     13.83 o 
  -5   9   8        8.51       17.97     14.22 o 
  -4   9   8      112.56      123.95     22.40 o 
  -3   9   8       22.89       23.94      7.50 o 
  -2   9   8        1.46       -7.02      7.02 o 
  -1   9   8       48.66       55.63      5.79 o 
   0   9   8       35.58       26.65      6.10 o 
   1   9   8       10.54        5.03     15.73 o 
   2   9   8        1.52       20.77     20.14 o 
   3   9   8        2.16       25.86     16.04 o 
   4   9   8        4.86      -11.19     15.34 o 
   5   9   8        9.68      -20.77     24.54 o 
   6   9   8       54.06       44.69      6.51 o 
   7   9   8       25.17       38.38     13.84 o 
  -4  10   8        0.06       23.20     12.03 o 
  -3  10   8        0.23       -7.93      9.46 o 
  -2  10   8       63.18       61.07      8.32 o 
  -1  10   8       16.32       14.81      9.20 o 
   0  10   8        4.81        5.38      6.00 o 
   1  10   8        8.98       10.59      5.91 o 
   2  10   8        0.58      -18.88     18.88 o 
   3  10   8        0.55      -21.40     21.40 o 
   4  10   8        0.22      -22.65     22.65 o 
 -14   1   9       20.60       35.72     24.29 o 
 -13   1   9        1.95       -0.10     22.48 o 
 -12   1   9       67.53       29.69     24.06 o 
 -11   1   9        8.64       19.07     15.62 o 
 -10   1   9        4.77        3.05     12.38 o 
  -9   1   9      250.77      257.75     22.13 o 
  -8   1   9       86.21       94.68      8.84 o 
  -7   1   9     1284.09     1198.86     19.91 o 
  -6   1   9     1211.29     1135.23     15.91 o 
  -5   1   9        3.69        1.58      3.82 o 
  -4   1   9     3772.56     3589.34     37.46 o 
  -3   1   9     8599.77     8794.11     86.12 o 
  -2   1   9      815.79      825.80     10.62 o 
  -1   1   9    14277.23    14228.60    134.14 o 
   0   1   9     2186.26     2095.70     22.14 o 
   1   1   9     4459.27     4450.31     44.91 o 
   2   1   9     4619.77     4367.83     46.59 o 
   3   1   9      214.18      224.76      5.77 o 
   4   1   9     2885.03     2778.62     37.23 o 
   5   1   9     1360.85     1348.00     20.84 o 
   6   1   9      949.36      884.10     17.56 o 
   7   1   9     1491.56     1520.32     38.67 o 
   8   1   9       28.35       35.22      9.07 o 
   9   1   9      209.80      175.06     15.69 o 
  10   1   9      134.43      150.62     27.50 o 
  11   1   9        0.02       -4.16     18.95 o 
  12   1   9        0.57       19.29     21.95 o 
  13   1   9        4.25      -11.33     23.12 o 
 -13   2   9       29.75       17.30     23.25 o 
 -12   2   9       22.84       34.20     21.26 o 
 -11   2   9       85.47       91.92     25.82 o 
 -10   2   9      277.55      289.26     20.16 o 
  -9   2   9        4.74       -3.34     11.17 o 
  -8   2   9      524.61      532.66     16.34 o 
  -7   2   9      813.68      806.12     17.05 o 
  -6   2   9      192.20      190.47      7.15 o 
  -5   2   9     3289.24     3264.72     39.25 o 
  -4   2   9       49.24       52.11      4.10 o 
  -3   2   9     6585.19     6666.39     70.30 o 
  -2   2   9     9527.88     9630.32    100.12 o 
  -1   2   9      616.24      605.51      8.02 o 
   0   2   9     5726.60     5674.99     60.09 o 
   1   2   9     8968.47     8999.01     89.79 o 
   2   2   9     2066.02     2229.16     25.01 o 
   3   2   9     8647.50     8653.31    101.08 o 
   4   2   9      206.98      176.21      6.64 o 
   5   2   9      894.95      907.98     17.20 o 
   6   2   9      979.77     1061.09     19.99 o 
   7   2   9        1.14        6.07      7.97 o 
   8   2   9      207.31      228.84     12.94 o 
   9   2   9       19.22       27.36     15.83 o 
  10   2   9        0.25      -15.71     16.37 o 
  11   2   9      166.01      197.94     23.09 o 
  12   2   9       33.59       31.91     21.77 o 
  13   2   9        0.09       12.15     24.12 o 
 -13   3   9        8.86       24.62     23.82 o 
 -12   3   9       12.72        2.88     20.34 o 
 -11   3   9       72.68       51.65     16.91 o 
 -10   3   9        2.20       14.61     15.62 o 
  -9   3   9       34.70       29.38     11.06 o 
  -8   3   9       19.34       15.63      9.52 o 
  -7   3   9      971.86      950.60     20.32 o 
  -6   3   9        2.42       -1.37      4.99 o 
  -5   3   9        1.82       -1.69      4.29 o 
  -4   3   9       13.03       24.74      3.99 o 
  -3   3   9      592.83      700.59     10.27 o 
  -2   3   9      262.45      275.16      5.53 o 
  -1   3   9      103.72      111.66      4.41 o 
   0   3   9      418.54      461.18      7.01 o 
   1   3   9     1772.95     1978.46     22.14 o 
   2   3   9      250.20      255.09      6.48 o 
   3   3   9      617.16      632.32      9.66 o 
   4   3   9       57.78       72.20      6.57 o 
   5   3   9      267.98      312.60     10.31 o 
   6   3   9        0.36        6.73      6.00 o 
   7   3   9        8.62        2.25      8.58 o 
   8   3   9       40.37       29.97     10.40 o 
   9   3   9       70.03       72.90     16.61 o 
  10   3   9       61.34       72.49     25.54 o 
  11   3   9       23.27       30.80     29.08 o 
  12   3   9        0.69       17.63     22.34 o 
  13   3   9        0.76       23.23     25.05 o 
 -13   4   9        0.97       17.76     24.37 o 
 -12   4   9      117.10      168.87     21.33 o 
 -11   4   9        3.90       -3.91     16.13 o 
 -10   4   9       40.84       49.94     17.98 o 
  -9   4   9      106.74       92.12     12.38 o 
  -8   4   9      261.94      266.65     14.18 o 
  -7   4   9      357.14      362.15     14.29 o 
  -6   4   9        4.46       12.51      5.86 o 
  -5   4   9      660.14      676.83     12.79 o 
  -4   4   9      553.25      556.82      9.12 o 
  -3   4   9      453.20      450.68      8.66 o 
  -2   4   9     1314.50     1229.47     16.14 o 
  -1   4   9        2.90        3.65      2.46 o 
   0   4   9     2680.38     2631.93     28.84 o 
   1   4   9     1037.40     1004.84     14.48 o 
   2   4   9      246.03      275.49      7.13 o 
   3   4   9     1456.31     1413.90     24.40 o 
   4   4   9      122.18      115.83      4.67 o 
   5   4   9      628.00      620.36     19.70 o 
   6   4   9        5.21       11.19      6.79 o 
   7   4   9      133.12      140.76     11.41 o 
   8   4   9       57.99       56.43     11.41 o 
   9   4   9       53.40       41.87     12.61 o 
  10   4   9       38.72       25.40     18.10 o 
  11   4   9        0.48       10.34     38.18 o 
  12   4   9       11.50       13.39     22.48 o 
 -12   5   9        2.79       -2.11     22.94 o 
 -11   5   9        6.88        8.34     32.67 o 
 -10   5   9       76.09       63.41     24.14 o 
  -9   5   9      254.81      267.87     15.35 o 
  -8   5   9        5.37        2.58      9.75 o 
  -7   5   9       32.52       38.50      9.34 o 
  -6   5   9     1465.73     1441.40     28.18 o 
  -5   5   9       49.56       57.16      6.45 o 
  -4   5   9      653.82      643.91     12.07 o 
  -3   5   9      426.09      433.05      9.44 o 
  -2   5   9       47.91       43.02      4.03 o 
  -1   5   9     2464.81     2441.93     28.62 o 
   0   5   9       14.88       10.43      3.30 o 
   1   5   9     1062.79     1057.82     15.37 o 
   2   5   9     1323.46     1327.04     19.74 o 
   3   5   9      205.53      212.58      7.19 o 
   4   5   9      957.42      939.80     19.02 o 
   5   5   9      695.09      683.70     13.85 o 
   6   5   9        3.00        0.23      5.87 o 
   7   5   9      337.51      362.03     15.71 o 
   8   5   9       39.84       36.70     10.64 o 
   9   5   9       20.63       44.45     12.47 o 
  10   5   9        0.87       11.01     21.29 o 
  11   5   9        0.27      -16.92     29.50 o 
  12   5   9        1.47       13.03     26.73 o 
 -11   6   9       57.31       37.90     37.93 o 
 -10   6   9       35.55       12.46     18.46 o 
  -9   6   9       10.81       24.31     12.78 o 
  -8   6   9       81.96       86.02     11.87 o 
  -7   6   9        5.21        5.96     11.08 o 
  -6   6   9        7.16        2.84      7.53 o 
  -5   6   9        7.22        7.45      9.42 o 
  -4   6   9        4.51        2.87      5.71 o 
  -3   6   9      453.53      451.87     17.22 o 
  -2   6   9      115.91      107.26      6.28 o 
  -1   6   9       67.23       67.56      4.25 o 
   0   6   9        0.99       -5.02      5.02 o 
   1   6   9       31.04       33.94      4.13 o 
   2   6   9       38.15       27.37     14.46 o 
   3   6   9      185.04      183.14     23.91 o 
   4   6   9      107.17      120.30     15.40 o 
   5   6   9       11.30        8.62      3.76 o 
   6   6   9       35.98       52.11      6.78 o 
   7   6   9       10.33        7.59     10.68 o 
   8   6   9       14.11       15.65     11.04 o 
   9   6   9       53.19       46.25     13.37 o 
  10   6   9        1.20       -5.14     14.63 o 
  11   6   9        3.85       34.42     22.58 o 
 -10   7   9        0.07       -2.61     16.21 o 
  -9   7   9        0.77        2.25     11.29 o 
  -8   7   9       50.88       45.53     16.16 o 
  -7   7   9        6.22       18.06      9.26 o 
  -6   7   9      105.80      114.80      8.96 o 
  -5   7   9      244.51      228.99     14.28 o 
  -4   7   9      117.84      130.33      7.07 o 
  -3   7   9      148.17      160.33     11.39 o 
  -2   7   9        6.69        9.19      9.19 o 
  -1   7   9       11.13        9.92      4.01 o 
   0   7   9       34.40       43.10      4.97 o 
   1   7   9      347.15      330.26     12.71 o 
   2   7   9       85.12       75.67     14.78 o 
   3   7   9       16.75       16.33     12.39 o 
   4   7   9      130.24      139.19     20.77 o 
   5   7   9        5.49       -1.52     14.81 o 
   6   7   9        0.90        4.50      6.68 o 
   7   7   9       56.33       39.64     12.58 o 
   8   7   9        5.06        5.03     14.07 o 
   9   7   9        5.41       -0.15     17.30 o 
  10   7   9       28.46       29.26     26.11 o 
  -9   8   9        6.67       30.94     16.49 o 
  -8   8   9       10.89       -6.86     16.77 o 
  -7   8   9        9.36      -12.61     12.61 o 
  -6   8   9       23.99        8.00     12.12 o 
  -5   8   9      106.05      111.83     10.65 o 
  -4   8   9       10.69      -11.27     11.27 o 
  -3   8   9       12.49        6.97      5.62 o 
  -2   8   9      236.34      247.06      8.31 o 
  -1   8   9        0.29        3.27      3.87 o 
   0   8   9      256.65      247.04     10.48 o 
   1   8   9      168.24      154.57     16.67 o 
   2   8   9       33.73       34.39     20.45 o 
   3   8   9       36.78       24.33     15.73 o 
   4   8   9        0.73      -10.83     14.60 o 
   5   8   9      139.21      132.76     29.57 o 
   6   8   9       18.74       26.39      7.09 o 
   7   8   9        5.74        7.09     13.75 o 
   8   8   9        5.02       18.40     14.79 o 
  -7   9   9        8.25       10.56     14.43 o 
  -6   9   9        0.05        2.63     12.14 o 
  -5   9   9        1.71       14.66      9.77 o 
  -4   9   9       52.34       52.92     12.91 o 
  -3   9   9        0.14        8.68      7.56 o 
  -2   9   9        9.10        8.80      5.72 o 
  -1   9   9        0.22       -0.62      6.43 o 
   0   9   9       93.20       97.52     14.83 o 
   1   9   9       50.40       32.43     19.82 o 
   2   9   9       26.65       20.90     12.67 o 
   3   9   9        9.33       19.66     14.45 o 
   4   9   9        8.90       -3.85     15.99 o 
   5   9   9       41.25       37.75     27.06 o 
   6   9   9        2.27       -6.89      6.89 o 
  -4  10   9        2.59       -6.16     13.52 o 
  -3  10   9        1.91      -10.89     12.50 o 
  -2  10   9        6.06        6.23      8.14 o 
  -1  10   9        3.68       -7.90      9.20 o 
   0  10   9        7.13        7.59      8.40 o 
   1  10   9       22.18       31.94      7.22 o 
   2  10   9        1.40        4.40     21.40 o 
   3  10   9        2.40       12.58     22.03 o 
 -14   0  10       23.83       10.06     44.67 o 
 -13   0  10       68.10      103.65     29.47 o 
 -12   0  10        1.83       -1.26     24.86 o 
 -11   0  10      151.78      151.83     26.45 o 
 -10   0  10       85.72       62.10     35.23 o 
  -9   0  10      210.04      210.28     18.48 o 
  -8   0  10     1180.42     1181.73     44.31 o 
  -7   0  10      129.01      120.22     16.98 o 
  -6   0  10     1186.57     1197.26     27.52 o 
  -5   0  10     6278.79     6043.23    103.78 o 
  -4   0  10       28.73        8.88      5.99 o 
  -3   0  10    11779.04    12019.73    176.84 o 
  -2   0  10     2567.67     2213.31     29.37 o 
  -1   0  10       81.46       88.61      4.02 o 
   0   0  10      962.94      767.56     13.04 o 
   1   0  10     1795.18     1689.56     24.90 o 
   2   0  10     7108.35     7269.30     97.87 o 
   3   0  10    14524.56    14674.70    241.85 o 
   4   0  10       59.26       41.72      7.16 o 
   5   0  10     2519.63     2415.05     51.85 o 
   6   0  10      317.52      317.28     32.14 o 
   7   0  10       20.56       20.34      9.81 o 
   8   0  10     2843.60     2783.18     79.64 o 
   9   0  10        4.40       32.16     24.54 o 
  10   0  10       26.38       41.22     20.01 o 
  11   0  10      373.86      421.48     39.32 o 
  12   0  10       32.50       43.42     47.82 o 
  13   0  10       27.38       18.88     37.12 o 
 -14   1  10       10.42       -7.09     25.19 o 
 -13   1  10        3.50        2.38     22.72 o 
 -12   1  10       76.73       83.96     21.90 o 
 -11   1  10       89.62       77.80     17.64 o 
 -10   1  10      314.84      269.74     17.02 o 
  -9   1  10      132.89      151.66     17.61 o 
  -8   1  10       31.46       25.65      7.93 o 
  -7   1  10      659.32      617.50     23.36 o 
  -6   1  10      678.88      796.82     13.52 o 
  -5   1  10      659.73      805.57     11.53 o 
  -4   1  10       15.72       42.94      3.50 o 
  -3   1  10        6.61        3.60      1.80 o 
  -2   1  10     1399.94     1386.03     15.68 o 
  -1   1  10    12983.56    13439.13    132.00 o 
   0   1  10      308.71      296.51      5.19 o 
   1   1  10      307.13      294.35      5.69 o 
   2   1  10       76.47      108.53      4.34 o 
   3   1  10     1807.76     1948.16     24.02 o 
   4   1  10     1314.15     1333.39     18.96 o 
   5   1  10     2026.99     2152.97     30.52 o 
   6   1  10      612.00      659.53     15.39 o 
   7   1  10      455.44      483.38     16.33 o 
   8   1  10        0.16       -8.33      8.33 o 
   9   1  10      173.30      212.08     17.23 o 
  10   1  10      131.71      149.30     16.65 o 
  11   1  10       16.67       26.03     20.21 o 
  12   1  10        6.30       -2.41     20.10 o 
  13   1  10       83.88       86.80     25.22 o 
 -13   2  10        0.26        9.41     22.55 o 
 -12   2  10        8.74       33.71     21.89 o 
 -11   2  10        3.03       -9.53     20.30 o 
 -10   2  10       84.80       88.09     16.57 o 
  -9   2  10       77.54       66.99     12.39 o 
  -8   2  10       11.56        1.58      8.11 o 
  -7   2  10       74.77       90.70      8.73 o 
  -6   2  10      451.92      473.66     10.72 o 
  -5   2  10      668.17      629.19     14.73 o 
  -4   2  10       13.24       25.62      3.71 o 
  -3   2  10      728.93      784.06     10.55 o 
  -2   2  10     1623.72     1562.52     17.63 o 
  -1   2  10      147.59      144.31      4.96 o 
   0   2  10     2515.26     2499.62     27.80 o 
   1   2  10      654.78      649.46      9.18 o 
   2   2  10        6.11        5.19      2.80 o 
   3   2  10      177.98      147.81      6.92 o 
   4   2  10        3.98        1.66      3.77 o 
   5   2  10      533.43      510.56     13.41 o 
   6   2  10      339.08      328.74     15.24 o 
   7   2  10      143.85      107.21     13.30 o 
   8   2  10      186.49      180.47     12.03 o 
   9   2  10      128.91      107.35     17.79 o 
  10   2  10      114.95       90.12     18.63 o 
  11   2  10       43.43       50.53     20.27 o 
  12   2  10        9.31        3.25     21.38 o 
  13   2  10       17.74       -5.94     23.05 o 
 -13   3  10       43.71       41.81     23.00 o 
 -12   3  10       44.61       33.96     22.31 o 
 -11   3  10       22.74       32.32     17.05 o 
 -10   3  10      155.04      145.43     17.51 o 
  -9   3  10      221.41      262.99     16.98 o 
  -8   3  10        0.62       -8.53      8.53 o 
  -7   3  10      580.11      611.52     16.39 o 
  -6   3  10       60.31       55.00      6.46 o 
  -5   3  10      558.45      548.05     10.75 o 
  -4   3  10     3686.17     3687.36     41.06 o 
  -3   3  10      854.40      818.24     10.98 o 
  -2   3  10     1260.69     1237.10     14.54 o 
  -1   3  10     4532.57     4541.53     48.81 o 
   0   3  10        8.85       12.24      1.78 o 
   1   3  10     7908.23     7965.30     79.96 o 
   2   3  10     5085.60     4980.21     53.22 o 
   3   3  10      318.14      346.61      7.26 o 
   4   3  10      920.31      991.88     18.51 o 
   5   3  10      255.64      235.91      9.64 o 
   6   3  10      165.67      135.01     10.09 o 
   7   3  10     1226.04     1193.17     29.05 o 
   8   3  10        0.11       -7.05      9.91 o 
   9   3  10      304.34      316.98     18.16 o 
  10   3  10        9.88       -6.13     17.63 o 
  11   3  10       17.45        9.80     20.25 o 
  12   3  10      114.24      153.06     33.85 o 
  13   3  10       16.45       20.64     23.96 o 
 -13   4  10        0.57       -0.11     30.83 o 
 -12   4  10       24.48       19.27     24.25 o 
 -11   4  10      128.95      157.92     19.90 o 
 -10   4  10        1.26       15.12     15.81 o 
  -9   4  10      163.78      152.99     13.46 o 
  -8   4  10       61.65       50.32     10.44 o 
  -7   4  10       83.19       72.99      9.40 o 
  -6   4  10      651.64      658.15     16.10 o 
  -5   4  10      722.27      711.54     13.43 o 
  -4   4  10       20.55       19.53      4.07 o 
  -3   4  10      933.35     1010.26     13.65 o 
  -2   4  10       80.13       72.37      3.97 o 
  -1   4  10      464.93      426.38      7.02 o 
   0   4  10      725.67      629.38      9.50 o 
   1   4  10      864.72      878.53     11.85 o 
   2   4  10      419.47      492.57      7.80 o 
   3   4  10     2850.03     2837.22     31.61 o 
   4   4  10      119.23      134.98      6.15 o 
   5   4  10      154.30      189.05     10.50 o 
   6   4  10      384.36      390.98     16.61 o 
   7   4  10       28.71       16.74      9.55 o 
   8   4  10       67.83       97.40     12.54 o 
   9   4  10      253.31      228.74     16.66 o 
  10   4  10       45.13       52.25     23.87 o 
  11   4  10       17.44       11.61     28.69 o 
  12   4  10        0.62        4.29     22.31 o 
 -12   5  10       34.97       47.66     27.40 o 
 -11   5  10       23.34       -0.36     20.50 o 
 -10   5  10        6.69       20.94     26.95 o 
  -9   5  10      130.98      145.73     13.53 o 
  -8   5  10        6.70        1.98     10.02 o 
  -7   5  10        3.25       -0.18      8.80 o 
  -6   5  10      251.72      269.68     11.04 o 
  -5   5  10      631.16      602.76     16.43 o 
  -4   5  10        9.21       15.73      4.81 o 
  -3   5  10       49.90       50.55      5.63 o 
  -2   5  10      192.79      201.34      6.21 o 
  -1   5  10       14.85        8.75      2.76 o 
   0   5  10      150.55      150.96      6.29 o 
   1   5  10       95.83      119.00      5.80 o 
   2   5  10       38.60       43.84      5.32 o 
   3   5  10       95.07      109.41      6.25 o 
   4   5  10      116.62      111.59      5.12 o 
   5   5  10        6.44       -1.55      5.11 o 
   6   5  10       11.23        2.72      6.30 o 
   7   5  10       10.49        8.72      9.07 o 
   8   5  10        0.90        1.57     15.80 o 
   9   5  10      113.35       95.12     13.99 o 
  10   5  10       36.69       22.55     18.29 o 
  11   5  10       39.47       33.04     25.14 o 
 -11   6  10       14.85       32.93     20.84 o 
 -10   6  10       17.25       31.26     19.69 o 
  -9   6  10       44.61       66.08     14.17 o 
  -8   6  10      407.73      392.03     18.21 o 
  -7   6  10      238.36      237.66     14.20 o 
  -6   6  10      109.07      123.22      9.79 o 
  -5   6  10      304.34      336.48     18.53 o 
  -4   6  10       31.08       35.42      6.70 o 
  -3   6  10       53.06       57.68      6.26 o 
  -2   6  10      398.66      428.55      9.79 o 
  -1   6  10       23.69       21.46      4.25 o 
   0   6  10      316.72      350.44     11.66 o 
   1   6  10        8.91       -2.36      4.41 o 
   2   6  10      205.77      194.62     13.54 o 
   3   6  10      282.45      291.19      8.15 o 
   4   6  10       72.17       81.75      7.55 o 
   5   6  10      809.21      748.16     18.96 o 
   6   6  10      168.20      147.68      8.83 o 
   7   6  10       13.19       23.31      9.67 o 
   8   6  10       64.49       76.03     12.62 o 
   9   6  10        3.48       -5.77     12.74 o 
  10   6  10        0.35        6.15     23.91 o 
  11   6  10       34.25       10.56     23.54 o 
 -10   7  10        0.81      -15.61     16.63 o 
  -9   7  10      133.99      137.20     14.36 o 
  -8   7  10       54.34       36.22     11.58 o 
  -7   7  10       37.17       44.67     10.22 o 
  -6   7  10       11.63       18.31      7.94 o 
  -5   7  10        2.07       -6.49      6.49 o 
  -4   7  10      151.44      152.50      8.10 o 
  -3   7  10        2.00       -2.68      4.85 o 
  -2   7  10      167.12      148.97      6.43 o 
  -1   7  10      143.32      156.51      6.07 o 
   0   7  10       86.42       91.80      4.59 o 
   1   7  10        5.00       -1.65      6.97 o 
   2   7  10       43.70       40.23      7.20 o 
   3   7  10       53.05       57.05     13.75 o 
   4   7  10      208.73      235.20     19.79 o 
   5   7  10       20.38       22.95      5.05 o 
   6   7  10        0.84       -7.09      7.09 o 
   7   7  10       42.14       28.93     13.23 o 
   8   7  10       20.86       21.83     25.80 o 
   9   7  10       23.60       14.74     20.45 o 
  -9   8  10        9.11       -1.89     37.75 o 
  -8   8  10        7.54       -0.74     15.59 o 
  -7   8  10        5.72        0.06     14.69 o 
  -6   8  10        0.40       -1.33     11.77 o 
  -5   8  10       27.16       37.16      9.80 o 
  -4   8  10       29.28       30.52      9.07 o 
  -3   8  10        2.77        1.97      6.04 o 
  -2   8  10        1.99       -5.72      6.10 o 
  -1   8  10        0.05        1.68      4.50 o 
   0   8  10       24.12       36.59      5.54 o 
   1   8  10       12.97        1.34     10.89 o 
   2   8  10        0.55       -0.71     11.91 o 
   3   8  10        1.54       -3.68     13.43 o 
   4   8  10       64.07       72.09     21.71 o 
   5   8  10        9.01       18.48      4.81 o 
   6   8  10       38.68       50.71      8.31 o 
   7   8  10        6.39       -4.78      9.77 o 
   8   8  10        8.92      -14.38     15.25 o 
  -7   9  10        5.21      -11.59     15.93 o 
  -6   9  10        5.34       -5.69     12.66 o 
  -5   9  10        2.36        3.12      8.65 o 
  -4   9  10       17.24       29.76      9.89 o 
  -3   9  10       31.09       29.14      8.15 o 
  -2   9  10       41.61       45.41      8.63 o 
  -1   9  10       45.08       44.89      7.52 o 
   0   9  10        4.33        2.31      7.02 o 
   1   9  10       20.37       11.89      5.16 o 
   2   9  10       98.66       96.94     15.30 o 
   3   9  10        3.80        2.22     14.90 o 
   4   9  10        1.50       30.77     17.56 o 
   5   9  10        8.59       12.00      5.24 o 
   6   9  10        1.15        7.33      8.13 o 
  -3  10  10        1.36        2.31     10.55 o 
  -2  10  10        0.24        1.75      8.23 o 
  -1  10  10        0.64       -2.12      9.67 o 
   0  10  10       76.95       89.11     10.32 o 
   1  10  10       25.20       34.06      8.00 o 
   2  10  10       42.08       34.46     10.49 o 
   3  10  10        0.31      -16.35     22.65 o 
 -13   1  11        6.67       22.77     25.48 o 
 -12   1  11       61.33       47.01     20.93 o 
 -11   1  11       38.48       32.52     17.14 o 
 -10   1  11      316.03      333.49     20.75 o 
  -9   1  11      256.98      291.40     23.56 o 
  -8   1  11      103.58      104.25     10.33 o 
  -7   1  11      879.85      816.93     15.93 o 
  -6   1  11      318.47      326.91      9.20 o 
  -5   1  11     2067.51     2178.71     26.01 o 
  -4   1  11     3199.99     3210.63     35.87 o 
  -3   1  11      203.83      170.31      5.04 o 
  -2   1  11     1116.03      971.65     11.95 o 
  -1   1  11     2471.49     2162.13     24.47 o 
   0   1  11      848.21      937.31     12.11 o 
   1   1  11     6923.46     6999.98     73.64 o 
   2   1  11       90.11       75.17      3.43 o 
   3   1  11     2608.42     2530.03     30.42 o 
   4   1  11     1650.12     1534.90     21.37 o 
   5   1  11      332.74      351.67     13.97 o 
   6   1  11      211.40      191.05      9.24 o 
   7   1  11      513.69      545.50     19.01 o 
   8   1  11        2.47       -4.37     11.55 o 
   9   1  11      228.31      213.75     17.20 o 
  10   1  11       18.51       18.26     14.38 o 
  11   1  11       32.80       10.90     18.74 o 
  12   1  11       18.14       49.21     22.75 o 
  13   1  11        0.10       10.38     23.72 o 
 -13   2  11        5.05       -8.97     22.12 o 
 -12   2  11        0.18      -19.91     19.91 o 
 -11   2  11       57.65       66.85     20.95 o 
 -10   2  11       18.26       19.09     14.81 o 
  -9   2  11      163.91      164.51     14.13 o 
  -8   2  11      876.81      936.98     21.72 o 
  -7   2  11        2.55        8.05      7.54 o 
  -6   2  11      905.24      835.31     15.54 o 
  -5   2  11     1101.97     1062.79     15.10 o 
  -4   2  11      417.18      434.43      7.94 o 
  -3   2  11     7788.49     7684.64     77.50 o 
  -2   2  11      153.21      120.57      4.11 o 
  -1   2  11     8776.13     9233.74     92.22 o 
   0   2  11     2822.76     2621.62     29.33 o 
   1   2  11      138.86      120.14      4.52 o 
   2   2  11      731.66      614.51     10.72 o 
   3   2  11     3215.50     3269.69     38.42 o 
   4   2  11      508.32      511.89     10.26 o 
   5   2  11     1945.63     2019.35     31.83 o 
   6   2  11       20.81       11.90      6.38 o 
   7   2  11       40.43       40.22      9.03 o 
   8   2  11      367.16      383.12     24.16 o 
   9   2  11       81.68       95.38     17.94 o 
  10   2  11       86.37       99.43     19.31 o 
  11   2  11        0.90       22.68     19.34 o 
  12   2  11        3.87       -3.65     21.68 o 
  13   2  11       74.52       62.92     23.98 o 
 -13   3  11        8.61       47.38     23.64 o 
 -12   3  11       41.74       37.59     22.36 o 
 -11   3  11        1.97       -8.31     22.34 o 
 -10   3  11       35.32       24.26     17.89 o 
  -9   3  11       79.61       75.75     14.37 o 
  -8   3  11       52.95       44.62      9.84 o 
  -7   3  11       44.55       44.62      8.16 o 
  -6   3  11       11.35       20.42      6.30 o 
  -5   3  11      994.99     1010.32     22.66 o 
  -4   3  11      114.54      125.21      6.23 o 
  -3   3  11      207.52      222.81      7.10 o 
  -2   3  11        5.19       15.65      3.04 o 
  -1   3  11        6.69        1.37      1.92 o 
   0   3  11      146.43      164.31      4.76 o 
   1   3  11      856.73      941.84     11.84 o 
   2   3  11       26.65       26.77      3.07 o 
   3   3  11      259.18      304.29      6.99 o 
   4   3  11       25.68       21.56      4.30 o 
   5   3  11       50.55       61.63      5.91 o 
   6   3  11        0.13       -2.76      7.08 o 
   7   3  11       27.24       31.05     10.80 o 
   8   3  11       36.45       25.78     10.98 o 
   9   3  11       71.26       79.11     17.92 o 
  10   3  11       26.79       41.90     18.60 o 
  11   3  11       19.66       35.29     20.10 o 
  12   3  11        3.95        3.46     21.31 o 
 -12   4  11        0.33        1.97     18.07 o 
 -11   4  11       46.82       43.87     18.52 o 
 -10   4  11      183.66      218.26     19.99 o 
  -9   4  11        1.98       -3.74     10.79 o 
  -8   4  11      136.94      121.56     11.78 o 
  -7   4  11      303.64      282.50     13.52 o 
  -6   4  11      673.02      645.97     19.94 o 
  -5   4  11     1454.42     1452.14     21.80 o 
  -4   4  11      162.63      160.16      6.34 o 
  -3   4  11     1316.03     1299.41     15.89 o 
  -2   4  11      297.12      324.04      7.86 o 
  -1   4  11      213.05      187.05      8.37 o 
   0   4  11     2389.72     2325.95     26.27 o 
   1   4  11       63.24       61.05      3.65 o 
   2   4  11     1261.39     1264.62     16.61 o 
   3   4  11      216.77      218.17      8.25 o 
   4   4  11       25.91       35.36      4.22 o 
   5   4  11       72.97       73.71      8.92 o 
   6   4  11      101.85      106.63     10.19 o 
   7   4  11      472.53      397.17     16.72 o 
   8   4  11        7.60       34.69     11.31 o 
   9   4  11       15.35       16.18     15.89 o 
  10   4  11        6.04       23.29     18.23 o 
  11   4  11      117.01      117.56     22.68 o 
  12   4  11        8.01       -4.48     22.34 o 
 -12   5  11       26.71       21.96     23.29 o 
 -11   5  11       57.08       47.73     20.94 o 
 -10   5  11       33.36        5.22     18.46 o 
  -9   5  11      145.96      166.07     19.16 o 
  -8   5  11       24.44       12.08     10.29 o 
  -7   5  11      838.83      835.08     25.53 o 
  -6   5  11        2.09       -7.00      7.00 o 
  -5   5  11      359.20      362.76     11.90 o 
  -4   5  11     1422.95     1460.91     21.38 o 
  -3   5  11      153.05      178.22      7.19 o 
  -2   5  11     1067.89     1008.49     16.28 o 
  -1   5  11      813.78      794.25     10.87 o 
   0   5  11      172.70      158.26      4.99 o 
   1   5  11     1120.38     1075.45     14.39 o 
   2   5  11       63.63       63.58      3.04 o 
   3   5  11      141.90      133.04      8.02 o 
   4   5  11      392.74      425.11     10.40 o 
   5   5  11       25.90       12.51      5.45 o 
   6   5  11      161.65      172.60      9.63 o 
   7   5  11      192.69      220.38     13.47 o 
   8   5  11       24.89       38.54     11.88 o 
   9   5  11       52.04       72.33     14.00 o 
  10   5  11       27.52       68.25     20.20 o 
  11   5  11        0.64      -10.34     25.17 o 
 -11   6  11       10.88       11.18     25.03 o 
 -10   6  11        1.08       -6.46     29.03 o 
  -9   6  11      117.38      118.71     18.37 o 
  -8   6  11       27.16       50.41     11.95 o 
  -7   6  11       84.44       79.58     11.54 o 
  -6   6  11      143.45      121.35     10.13 o 
  -5   6  11        9.19        7.48      7.33 o 
  -4   6  11       25.93       17.87      5.71 o 
  -3   6  11       44.43       45.44      5.54 o 
  -2   6  11       43.93       46.01      5.18 o 
  -1   6  11       53.73       58.32      5.01 o 
   0   6  11        0.68       -1.38      4.15 o 
   1   6  11        7.24        3.63      2.53 o 
   2   6  11       25.09       21.77      6.63 o 
   3   6  11       66.35       79.36      7.00 o 
   4   6  11       12.95       17.68      3.94 o 
   5   6  11        0.23        0.57      5.15 o 
   6   6  11       19.44       26.07      8.52 o 
   7   6  11       10.19       11.27     11.11 o 
   8   6  11        8.18        0.95     11.53 o 
   9   6  11       37.42       44.06     22.10 o 
  10   6  11       15.06       31.31     27.06 o 
 -10   7  11        7.52       12.42     17.36 o 
  -9   7  11       17.67       26.25     12.47 o 
  -8   7  11       20.94       20.24     11.53 o 
  -7   7  11      114.53       99.83     11.72 o 
  -6   7  11      193.16      215.39     12.75 o 
  -5   7  11        3.75        8.83      7.42 o 
  -4   7  11       68.64       71.98      7.63 o 
  -3   7  11       76.29       86.74      6.87 o 
  -2   7  11      224.18      229.59      8.48 o 
  -1   7  11      281.71      268.33      8.95 o 
   0   7  11        0.78        9.86      4.32 o 
   1   7  11        5.54        9.36      6.35 o 
   2   7  11        9.62       12.09      7.80 o 
   3   7  11      159.58      144.79     16.46 o 
   4   7  11       54.66       32.03     14.95 o 
   5   7  11        8.42        6.60      6.45 o 
   6   7  11       37.97       44.38     12.68 o 
   7   7  11        2.24        2.25     36.18 o 
   8   7  11        1.79       -3.80     15.25 o 
   9   7  11        0.37        2.09     17.32 o 
  -8   8  11      115.39      130.75     18.07 o 
  -7   8  11       12.01       10.60     14.05 o 
  -6   8  11       34.24       27.68     12.93 o 
  -5   8  11       55.83       59.89     10.62 o 
  -4   8  11      115.75      114.19     11.67 o 
  -3   8  11       90.95       90.70      9.82 o 
  -2   8  11       15.89       13.37      6.85 o 
  -1   8  11       27.94       18.87      5.22 o 
   0   8  11      187.61      187.77     10.53 o 
   1   8  11        6.43       12.16      4.06 o 
   2   8  11       76.41       68.47     14.15 o 
   3   8  11        3.66       20.02     17.93 o 
   4   8  11       12.39       -4.33     18.88 o 
   5   8  11       55.60       57.47     12.06 o 
   6   8  11      116.79      147.92     17.95 o 
   7   8  11       13.46       20.67     10.85 o 
   8   8  11        6.97        4.71     15.91 o 
  -6   9  11        3.27        7.38     10.89 o 
  -5   9  11        6.81       11.36     14.34 o 
  -4   9  11        3.29        3.47      9.82 o 
  -3   9  11        2.02       -5.79      8.08 o 
  -2   9  11       61.39       57.50     14.78 o 
  -1   9  11        5.47        1.01      7.38 o 
   0   9  11       15.68        5.30      7.88 o 
   1   9  11        2.73        7.76      6.08 o 
   2   9  11       16.39       21.07      6.81 o 
   3   9  11        0.18       -8.49     14.68 o 
   4   9  11        3.62       -6.92     23.91 o 
   5   9  11       40.66       44.22      7.51 o 
   6   9  11        0.34        2.04      8.94 o 
  -3  10  11       18.02       23.51     11.37 o 
  -2  10  11        0.77       -1.96      8.69 o 
  -1  10  11        3.38       -9.90      9.90 o 
   0  10  11        0.37       -9.27      9.27 o 
   1  10  11        1.40       11.18      9.60 o 
   2  10  11        1.86       -7.15      7.15 o 
 -13   0  12       42.22      107.59     39.64 o 
 -12   0  12       51.59       92.55     27.74 o 
 -11   0  12       63.88       60.02     23.83 o 
 -10   0  12        0.77       35.09     32.40 o 
  -9   0  12       13.72       22.57     43.41 o 
  -8   0  12      125.57      148.22     22.19 o 
  -7   0  12       14.53       22.20      7.76 o 
  -6   0  12     3934.20     3757.97     60.27 o 
  -5   0  12     1999.43     2090.18     35.62 o 
  -4   0  12       75.61       70.25      5.44 o 
  -3   0  12     7620.74     7542.99     94.40 o 
  -2   0  12     1319.39     1406.40     20.19 o 
  -1   0  12     7609.86     7852.18     97.56 o 
   0   0  12     5376.94     5121.75     64.69 o 
   1   0  12     4618.56     5460.39     74.72 o 
   2   0  12     3443.33     3438.17     60.38 o 
   3   0  12     2722.87     2717.78     51.30 o 
   4   0  12      941.04      818.17     19.93 o 
   5   0  12     3782.71     3940.52     80.77 o 
   6   0  12       14.23       14.86     18.90 o 
   7   0  12      819.04      784.49     30.13 o 
   8   0  12      214.07      162.90     43.73 o 
   9   0  12        2.63       -1.59     19.57 o 
  10   0  12      274.59      314.53     30.25 o 
  11   0  12        3.83       10.64     24.46 o 
  12   0  12       83.07      125.20     43.41 o 
  13   0  12       16.95        9.44     42.15 o 
 -13   1  12        5.83       -8.15     23.71 o 
 -12   1  12        1.77      -21.18     21.18 o 
 -11   1  12        0.25        7.36     16.78 o 
 -10   1  12        6.07       17.91     15.17 o 
  -9   1  12       36.44       35.40     12.47 o 
  -8   1  12      674.97      655.48     22.74 o 
  -7   1  12      260.40      280.45     13.76 o 
  -6   1  12       22.29       28.41      4.98 o 
  -5   1  12      105.71       86.02      5.17 o 
  -4   1  12     1666.57     1678.73     20.67 o 
  -3   1  12     1477.36     1688.37     20.30 o 
  -2   1  12      389.07      327.55      6.63 o 
  -1   1  12     2869.16     2932.68     32.49 o 
   0   1  12     2245.92     2470.47     27.80 o 
   1   1  12     1695.65     1567.53     18.77 o 
   2   1  12     2295.32     2432.86     26.19 o 
   3   1  12      687.46      733.96     11.43 o 
   4   1  12      264.05      282.56     11.62 o 
   5   1  12      298.81      312.46     13.20 o 
   6   1  12      649.18      651.58     15.50 o 
   7   1  12       55.97       51.64      9.35 o 
   8   1  12        0.21      -11.60     11.60 o 
   9   1  12       26.90       22.33     13.61 o 
  10   1  12       65.92       64.27     16.16 o 
  11   1  12       62.91       57.32     29.38 o 
  12   1  12       21.85       33.32     22.11 o 
  13   1  12       19.00       56.69     25.05 o 
 -13   2  12        5.62      -10.89     23.58 o 
 -12   2  12        6.71      -29.54     29.54 o 
 -11   2  12        2.01       12.61     19.79 o 
 -10   2  12        2.26        6.69     13.80 o 
  -9   2  12       80.68       62.33     12.80 o 
  -8   2  12      472.79      502.84     20.84 o 
  -7   2  12      245.45      235.44     11.26 o 
  -6   2  12       14.69       14.23      6.07 o 
  -5   2  12      872.81      902.15     14.47 o 
  -4   2  12       76.53       71.47      4.39 o 
  -3   2  12      998.31      967.20     12.75 o 
  -2   2  12       19.40        8.66      2.94 o 
  -1   2  12      786.90      835.91     10.93 o 
   0   2  12      128.98      127.26      4.38 o 
   1   2  12      105.21       92.88      4.30 o 
   2   2  12     4021.40     4001.17     46.13 o 
   3   2  12      224.28      193.99      6.26 o 
   4   2  12      568.41      567.23     11.19 o 
   5   2  12      736.18      699.51     22.23 o 
   6   2  12       74.85       89.29      9.02 o 
   7   2  12        4.19       10.15      8.56 o 
   8   2  12      169.74      151.13     12.25 o 
   9   2  12       68.19       53.23     33.43 o 
  10   2  12       72.44       65.09     21.43 o 
  11   2  12       17.81       51.01     20.53 o 
  12   2  12        3.95       13.71     22.85 o 
  13   2  12       21.20      -15.05     23.29 o 
 -13   3  12       14.87      -11.60     24.60 o 
 -12   3  12       41.18       78.84     23.42 o 
 -11   3  12       12.85        0.13     16.65 o 
 -10   3  12      298.58      261.22     30.15 o 
  -9   3  12      171.63      190.28     19.35 o 
  -8   3  12        5.44       -7.55      9.63 o 
  -7   3  12      668.86      672.80     17.45 o 
  -6   3  12       48.65       58.78      7.02 o 
  -5   3  12     1417.77     1392.96     19.71 o 
  -4   3  12      653.76      582.91     10.24 o 
  -3   3  12       85.72      109.09      4.83 o 
  -2   3  12     3564.05     3667.78     40.20 o 
  -1   3  12      465.39      372.57      7.66 o 
   0   3  12      862.36      828.14     11.56 o 
   1   3  12     8894.36     8907.29     89.68 o 
   2   3  12        4.40        7.88      3.24 o 
   3   3  12     1367.39     1372.40     20.58 o 
   4   3  12     1881.91     1790.62     24.56 o 
   5   3  12      150.11      136.08      7.13 o 
   6   3  12      416.15      430.75     15.76 o 
   7   3  12      107.36      104.29     12.53 o 
   8   3  12      165.89      138.12     13.50 o 
   9   3  12      115.77       86.50     23.51 o 
  10   3  12       36.34       47.19     18.89 o 
  11   3  12       14.37      -21.79     24.42 o 
  12   3  12        3.34      -28.89     28.89 o 
 -12   4  12        2.81       32.45     20.41 o 
 -11   4  12        1.01       21.04     18.16 o 
 -10   4  12        2.00        2.61     16.16 o 
  -9   4  12       25.23       50.85     15.44 o 
  -8   4  12      111.31      110.89     13.07 o 
  -7   4  12       41.95       49.45      9.45 o 
  -6   4  12       66.17       76.30      8.65 o 
  -5   4  12        3.65        5.64      5.50 o 
  -4   4  12      482.10      471.32     11.08 o 
  -3   4  12     1225.74     1167.75     21.25 o 
  -2   4  12      221.95      229.56      6.56 o 
  -1   4  12      850.59      869.97     15.04 o 
   0   4  12      153.29      147.28      5.37 o 
   1   4  12       78.49       90.14      4.90 o 
   2   4  12      371.50      369.77      9.28 o 
   3   4  12       63.45       67.82      5.17 o 
   4   4  12      107.78       95.47      5.99 o 
   5   4  12      937.55      953.85     18.50 o 
   6   4  12       25.83       20.29      8.48 o 
   7   4  12      121.77      115.68     11.95 o 
   8   4  12      116.69      158.78     14.24 o 
   9   4  12       19.39        8.87     12.23 o 
  10   4  12        3.28       18.76     19.02 o 
  11   4  12        6.02       20.77     21.24 o 
  12   4  12        4.54       31.97     24.10 o 
 -12   5  12       58.59       55.45     24.26 o 
 -11   5  12        0.71      -27.10     27.10 o 
 -10   5  12       10.87       31.70     19.20 o 
  -9   5  12       64.59       58.98     16.11 o 
  -8   5  12        0.12       17.30     10.71 o 
  -7   5  12      221.73      200.08     12.51 o 
  -6   5  12        3.68       12.53      7.57 o 
  -5   5  12       10.39        9.12      6.65 o 
  -4   5  12      157.39      166.92      6.73 o 
  -3   5  12        6.11       11.91      4.91 o 
  -2   5  12      329.71      314.19      8.25 o 
  -1   5  12     1262.87     1290.51     18.48 o 
   0   5  12        3.89       -1.18      2.43 o 
   1   5  12        1.87        7.41      3.33 o 
   2   5  12      218.01      211.67      6.11 o 
   3   5  12      140.22      128.40      5.53 o 
   4   5  12        0.57       -3.31      5.42 o 
   5   5  12        8.54        3.55      5.49 o 
   6   5  12       55.91       50.99      8.04 o 
   7   5  12       22.31       39.24     10.71 o 
   8   5  12        6.84       -3.29     13.98 o 
   9   5  12        7.22       11.91     12.67 o 
  10   5  12       18.86       40.47     19.33 o 
  11   5  12        2.35       39.31     25.94 o 
 -11   6  12        2.80       11.77     19.77 o 
 -10   6  12        6.23       30.59     17.91 o 
  -9   6  12       66.25       33.26     13.52 o 
  -8   6  12        5.78       -1.09     11.41 o 
  -7   6  12        3.33       13.81     11.80 o 
  -6   6  12      532.24      512.84     18.36 o 
  -5   6  12      806.91      843.53     23.20 o 
  -4   6  12      149.30      140.35      7.47 o 
  -3   6  12     1396.80     1403.84     25.39 o 
  -2   6  12       79.45       95.69      6.90 o 
  -1   6  12      200.06      211.25      9.36 o 
   0   6  12      938.78      947.04     16.44 o 
   1   6  12      116.12      130.01      6.14 o 
   2   6  12      297.12      298.37      7.41 o 
   3   6  12      120.47      125.94      5.27 o 
   4   6  12      364.73      358.79     10.17 o 
   5   6  12       19.40       11.99      5.89 o 
   6   6  12       43.08       51.27      8.01 o 
   7   6  12      157.25      141.26     13.05 o 
   8   6  12       97.82       99.86     16.41 o 
   9   6  12       71.92       85.65     15.29 o 
  10   6  12        1.09       29.71     21.61 o 
 -10   7  12        0.54       -9.87     17.31 o 
  -9   7  12       13.91       11.44     12.81 o 
  -8   7  12        4.50       -1.65     11.27 o 
  -7   7  12      190.07      178.33     13.69 o 
  -6   7  12        0.70       -0.59      9.44 o 
  -5   7  12       40.91       52.22      9.89 o 
  -4   7  12       94.48      113.96      8.44 o 
  -3   7  12        0.27        1.37      6.33 o 
  -2   7  12      153.90      156.64      8.44 o 
  -1   7  12      249.56      245.97     11.29 o 
   0   7  12      153.04      136.33      6.46 o 
   1   7  12      214.16      228.15      6.89 o 
   2   7  12      111.30      110.86      5.03 o 
   3   7  12      115.77      102.60     13.90 o 
   4   7  12        2.46        4.20      5.38 o 
   5   7  12       34.00       31.40      7.69 o 
   6   7  12       90.87      105.73     11.13 o 
   7   7  12        0.63      -19.51     22.34 o 
   8   7  12        4.45       20.69     19.19 o 
   9   7  12        1.82       10.16     17.62 o 
  -8   8  12       50.66       59.09     16.43 o 
  -7   8  12       28.10       30.84     11.90 o 
  -6   8  12        6.64       10.37     10.52 o 
  -5   8  12        6.87       11.70      8.85 o 
  -4   8  12        0.69       -1.01      8.66 o 
  -3   8  12       24.16       36.62      8.26 o 
  -2   8  12       45.78       42.07      6.45 o 
  -1   8  12        0.14       -1.07      5.40 o 
   0   8  12        0.51       -6.50      7.46 o 
   1   8  12        6.90       14.32      5.10 o 
   2   8  12       16.18       14.71      4.97 o 
   3   8  12       18.55        8.87      5.08 o 
   4   8  12        6.62        4.85      6.08 o 
   5   8  12       58.70       60.88      8.53 o 
   6   8  12       29.49       45.39      9.73 o 
   7   8  12       43.11       45.39     11.67 o 
   8   8  12       11.95       35.56     22.97 o 
  -6   9  12       35.56       47.24     11.92 o 
  -5   9  12        4.64       17.12     10.60 o 
  -4   9  12       14.18       15.44      8.88 o 
  -3   9  12        2.78       -7.49      8.27 o 
  -2   9  12       67.58       70.52      9.65 o 
  -1   9  12       42.33       57.14      8.77 o 
   0   9  12       14.08       17.80      6.37 o 
   1   9  12       77.98       83.98     11.53 o 
   2   9  12        9.16        9.25      7.81 o 
   3   9  12       88.32      103.88      7.32 o 
   4   9  12      260.23      229.70     10.33 o 
   5   9  12        0.26        6.77      9.45 o 
   6   9  12       26.29       29.32      9.73 o 
  -2  10  12        0.10        6.19      9.07 o 
  -1  10  12        1.15       -3.29     10.39 o 
   0  10  12        7.55       11.77      9.84 o 
   1  10  12        0.41       -5.04      9.01 o 
   2  10  12      114.75      112.07     20.30 o 
 -13   1  13        3.91        1.90     22.34 o 
 -12   1  13        3.07      -10.41     20.20 o 
 -11   1  13       11.74       10.48     18.07 o 
 -10   1  13      217.66      251.07     19.34 o 
  -9   1  13      191.69      195.24     14.88 o 
  -8   1  13      617.74      592.40     20.47 o 
  -7   1  13     1225.93     1272.59     21.47 o 
  -6   1  13       25.06       30.74      5.16 o 
  -5   1  13     1412.26     1394.63     20.90 o 
  -4   1  13      790.87      792.22     12.04 o 
  -3   1  13      415.31      429.99      8.79 o 
  -2   1  13     1047.64      937.54     12.79 o 
  -1   1  13      112.78       90.97      4.17 o 
   0   1  13      991.74      922.25     13.16 o 
   1   1  13     2947.33     2903.28     32.46 o 
   2   1  13      118.81      141.25      4.63 o 
   3   1  13     1652.81     1581.79     19.68 o 
   4   1  13     1189.82     1153.23     16.77 o 
   5   1  13      116.47      116.20      7.67 o 
   6   1  13      870.94      836.99     18.17 o 
   7   1  13      185.83      190.21     12.06 o 
   8   1  13       29.85       28.00     17.79 o 
   9   1  13       39.55       54.39     14.17 o 
  10   1  13       16.54       24.86     15.24 o 
  11   1  13       39.59       11.95     18.83 o 
  12   1  13       16.21        3.28     23.17 o 
  13   1  13       29.25       30.44     25.87 o 
 -13   2  13        2.57        2.11     22.85 o 
 -12   2  13       45.63       36.80     21.96 o 
 -11   2  13      155.24      141.75     22.59 o 
 -10   2  13       40.14       25.00     14.85 o 
  -9   2  13       64.93       52.88     12.98 o 
  -8   2  13       15.36       14.54      9.24 o 
  -7   2  13       23.79       25.58      7.57 o 
  -6   2  13     1491.69     1464.27     24.70 o 
  -5   2  13      292.82      285.09      9.09 o 
  -4   2  13      437.06      398.03      8.98 o 
  -3   2  13     1117.14      973.48     13.09 o 
  -2   2  13      126.46      133.87      4.65 o 
  -1   2  13     3071.76     3141.99     34.87 o 
   0   2  13     2311.55     2386.07     27.20 o 
   1   2  13      451.35      475.63      8.24 o 
   2   2  13     2878.21     2744.36     32.88 o 
   3   2  13      294.29      314.76      7.87 o 
   4   2  13      117.47      121.49      6.25 o 
   5   2  13      503.13      524.25     13.56 o 
   6   2  13       56.09       86.35      9.39 o 
   7   2  13     1272.29     1271.08     37.98 o 
   8   2  13       19.29       22.43     12.58 o 
   9   2  13       19.22       20.35     22.65 o 
  10   2  13        6.71      -11.06     18.29 o 
  11   2  13        5.23       22.70     20.85 o 
  12   2  13      103.14       40.01     26.64 o 
  13   2  13        0.20       31.21     24.96 o 
 -13   3  13       13.20       -7.55     23.30 o 
 -12   3  13       12.58       26.12     22.16 o 
 -11   3  13        5.52        4.00     17.04 o 
 -10   3  13       24.12       32.39     15.80 o 
  -9   3  13        9.59       -7.11     13.31 o 
  -8   3  13        3.94       -0.02     10.44 o 
  -7   3  13      154.78      147.84      9.72 o 
  -6   3  13      229.02      237.71      9.08 o 
  -5   3  13        4.46        4.96      4.98 o 
  -4   3  13       72.36       73.47      5.22 o 
  -3   3  13       64.30       74.71      4.65 o 
  -2   3  13        9.76       -1.16      3.29 o 
  -1   3  13       89.32       91.78      4.22 o 
   0   3  13      150.03      184.95      5.55 o 
   1   3  13      156.08      195.65      5.71 o 
   2   3  13       97.95      114.11      6.12 o 
   3   3  13      409.59      413.88     12.20 o 
   4   3  13        0.80        5.85      4.78 o 
   5   3  13       95.00       84.31      6.82 o 
   6   3  13       41.78       39.59      8.27 o 
   7   3  13        0.57        7.30     10.89 o 
   8   3  13        0.18      -10.66     10.66 o 
   9   3  13        1.66        2.84     16.42 o 
  10   3  13       11.46       36.40     19.03 o 
  11   3  13        0.79       -3.72     22.09 o 
  12   3  13       42.21       36.88     24.60 o 
 -12   4  13       65.93       48.81     20.04 o 
 -11   4  13       10.54       26.61     17.91 o 
 -10   4  13       11.83       -3.78     16.64 o 
  -9   4  13      122.68      115.64     16.87 o 
  -8   4  13      135.85      128.59     12.43 o 
  -7   4  13       61.98       64.93     10.01 o 
  -6   4  13       50.63       65.49      8.13 o 
  -5   4  13      316.29      337.89     14.02 o 
  -4   4  13      528.53      535.83     10.41 o 
  -3   4  13     1732.98     1745.83     21.66 o 
  -2   4  13        5.77        5.70      3.94 o 
  -1   4  13     2049.75     2065.55     26.68 o 
   0   4  13      738.41      721.76     10.88 o 
   1   4  13      149.32      161.23      6.00 o 
   2   4  13      765.56      759.60     17.07 o 
   3   4  13      476.12      479.81      9.79 o 
   4   4  13      440.61      413.30     10.70 o 
   5   4  13      929.40      891.74     19.59 o 
   6   4  13       56.13       34.14      9.40 o 
   7   4  13       22.05        8.62     10.36 o 
   8   4  13      130.59      159.73     15.77 o 
   9   4  13      128.71      122.72     30.26 o 
  10   4  13      158.38      143.48     21.75 o 
  11   4  13       26.08       49.08     22.70 o 
  12   4  13       11.79       21.37     23.89 o 
 -12   5  13       15.41       44.43     27.94 o 
 -11   5  13        1.25       10.29     23.09 o 
 -10   5  13       39.06       42.96     20.07 o 
  -9   5  13       41.13       24.38     18.22 o 
  -8   5  13      159.70      164.58     14.30 o 
  -7   5  13      216.70      214.14     13.10 o 
  -6   5  13       32.43       33.89      8.26 o 
  -5   5  13      733.69      748.47     14.83 o 
  -4   5  13       12.04        7.50      5.26 o 
  -3   5  13      154.21      165.93      8.57 o 
  -2   5  13     1669.79     1640.16     24.51 o 
  -1   5  13      903.42      930.73     14.93 o 
   0   5  13      116.76      110.82      5.58 o 
   1   5  13      415.17      432.74      9.92 o 
   2   5  13      267.68      282.49     10.45 o 
   3   5  13     1000.56     1013.71     16.92 o 
   4   5  13        6.44        8.89      5.00 o 
   5   5  13       27.02       30.82      6.42 o 
   6   5  13      460.09      510.25     16.05 o 
   7   5  13      118.52      140.26     13.08 o 
   8   5  13      109.15      118.96     22.18 o 
   9   5  13       15.89       18.10     14.07 o 
  10   5  13       15.28        2.91     18.97 o 
  11   5  13       54.12       84.05     28.16 o 
 -11   6  13        1.32       -0.14     27.32 o 
 -10   6  13        0.66        1.32     26.39 o 
  -9   6  13        1.57      -15.07     16.86 o 
  -8   6  13        9.26       12.54     12.06 o 
  -7   6  13      193.72      179.39     14.17 o 
  -6   6  13        7.99       19.38     10.13 o 
  -5   6  13       12.21       -3.75      8.39 o 
  -4   6  13       19.42       18.46      6.16 o 
  -3   6  13       81.08       83.71      7.42 o 
  -2   6  13       27.27       19.57      5.91 o 
  -1   6  13        7.62       -4.42      5.24 o 
   0   6  13        6.73        8.43      4.86 o 
   1   6  13        1.60       -1.41      4.38 o 
   2   6  13        0.83        8.81      4.35 o 
   3   6  13       59.67       67.68      5.31 o 
   4   6  13       16.55       19.21      5.51 o 
   5   6  13      142.34      143.78     10.90 o 
   6   6  13        4.79        0.82      7.63 o 
   7   6  13      103.98       94.07     16.09 o 
   8   6  13       21.77       30.00     12.74 o 
   9   6  13        4.20        3.29     14.09 o 
  10   6  13        8.35       56.17     22.34 o 
 -10   7  13       18.00        3.77     41.53 o 
  -9   7  13        6.51      -10.96     26.49 o 
  -8   7  13       15.39        5.13     12.56 o 
  -7   7  13       33.78       33.38     11.51 o 
  -6   7  13       49.18       47.76     10.38 o 
  -5   7  13      247.03      285.90     13.92 o 
  -4   7  13      297.77      305.80     10.26 o 
  -3   7  13        0.73        8.50      6.68 o 
  -2   7  13       48.54       51.41      8.81 o 
  -1   7  13       80.71       87.66      6.79 o 
   0   7  13       11.61       10.15      5.31 o 
   1   7  13      228.76      242.45      9.42 o 
   2   7  13       27.74       26.52      6.11 o 
   3   7  13        7.57        5.93      5.48 o 
   4   7  13      206.94      205.87     15.38 o 
   5   7  13      179.92      151.56     12.44 o 
   6   7  13       10.51       16.83     11.30 o 
   7   7  13       17.30       -8.60     13.50 o 
   8   7  13       35.02       41.17     17.26 o 
   9   7  13      258.02      220.35     24.20 o 
  -8   8  13       20.37       39.05     13.56 o 
  -7   8  13        4.42       -7.06     11.76 o 
  -6   8  13       31.44       40.56     12.26 o 
  -5   8  13        0.93       -5.81      8.87 o 
  -4   8  13       10.87        9.36      8.33 o 
  -3   8  13      197.65      204.39      9.42 o 
  -2   8  13       13.96        9.85      6.62 o 
  -1   8  13       70.76       66.05      8.63 o 
   0   8  13        2.20       -2.86      6.20 o 
   1   8  13        4.85       -5.55      5.55 o 
   2   8  13      153.39      147.09      8.22 o 
   3   8  13      176.22      179.80      8.90 o 
   4   8  13       61.58       59.30      9.16 o 
   5   8  13       17.88       35.41     15.31 o 
   6   8  13       30.60       11.80     10.41 o 
   7   8  13       44.00       49.32     12.51 o 
   8   8  13       20.99      -14.47     18.24 o 
  -6   9  13        5.31       20.07     11.85 o 
  -5   9  13        4.98        5.39     10.73 o 
  -4   9  13        0.03       -1.76      9.04 o 
  -3   9  13        0.16        8.47     11.73 o 
  -2   9  13        0.64       -8.90      8.90 o 
  -1   9  13        1.03       -0.66      9.17 o 
   0   9  13        6.09        5.64      6.24 o 
   1   9  13       21.19       11.66      7.65 o 
   2   9  13        8.82        3.76      7.03 o 
   3   9  13        0.07        2.60      6.85 o 
   4   9  13      128.18      125.21      9.71 o 
   5   9  13        1.07       15.57      9.05 o 
  -2  10  13        1.36       -3.53     11.45 o 
  -1  10  13       12.98       17.31      6.61 o 
   0  10  13        3.77        9.68     17.44 o 
   1  10  13       11.99       -6.77      9.55 o 
 -13   0  14       37.00       44.67     41.53 o 
 -12   0  14       37.77       56.88     26.78 o 
 -11   0  14      120.82      104.79     27.37 o 
 -10   0  14        5.26       43.64     22.04 o 
  -9   0  14     1335.64     1436.85     71.10 o 
  -8   0  14       89.58       73.08     15.19 o 
  -7   0  14       35.42       23.95     13.00 o 
  -6   0  14     1903.52     1941.66     35.11 o 
  -5   0  14      101.10      112.63      9.75 o 
  -4   0  14     4400.00     4396.91     68.76 o 
  -3   0  14     2136.82     1893.02     26.81 o 
  -2   0  14       95.85      132.10      6.20 o 
  -1   0  14    10709.83    11050.46    136.79 o 
   0   0  14      360.91      393.25     13.68 o 
   1   0  14      242.18      205.24      7.99 o 
   2   0  14     7203.80     6531.21    130.50 o 
   3   0  14      117.04       64.08     13.37 o 
   4   0  14     2609.91     2574.94    135.05 o 
   5   0  14       35.41       49.45     12.69 o 
   6   0  14       72.93       85.12     20.96 o 
   7   0  14      289.38      283.45     51.59 o 
   8   0  14      433.28      466.71     30.25 o 
   9   0  14       27.41        9.02     24.54 o 
  10   0  14       10.99       13.80     30.52 o 
  11   0  14        9.44       21.05     25.56 o 
  12   0  14       17.29      -11.95     33.98 o 
  13   0  14       28.60       22.65     39.64 o 
 -13   1  14        3.74       21.05     29.13 o 
 -12   1  14       34.63       43.20     22.50 o 
 -11   1  14       38.13       39.48     17.61 o 
 -10   1  14       12.25       19.14     14.74 o 
  -9   1  14      351.66      326.60     17.31 o 
  -8   1  14      102.74       86.24     12.70 o 
  -7   1  14      249.00      307.33     10.87 o 
  -6   1  14      623.57      668.19     14.08 o 
  -5   1  14      469.89      479.29     10.05 o 
  -4   1  14      340.76      362.89      8.34 o 
  -3   1  14      354.70      349.99     10.51 o 
  -2   1  14     1011.22      934.15     17.90 o 
  -1   1  14     2475.69     2911.57     32.77 o 
   0   1  14       85.78       59.62      4.21 o 
   1   1  14     7473.79     7897.88     83.38 o 
   2   1  14      978.57     1033.65     13.30 o 
   3   1  14       13.44       11.41      3.75 o 
   4   1  14      169.65      169.37      6.77 o 
   5   1  14       15.54       19.57      6.38 o 
   6   1  14      406.51      423.56     15.18 o 
   7   1  14       18.44       29.98      9.58 o 
   8   1  14       24.35       32.98     12.97 o 
   9   1  14        2.79       17.57     14.26 o 
  10   1  14        5.63        1.70     18.70 o 
  11   1  14       15.12       23.35     21.16 o 
  12   1  14        0.48      -21.36     21.36 o 
  13   1  14        0.25      -13.70     29.59 o 
 -13   2  14        0.05       18.65     23.99 o 
 -12   2  14        2.38        5.31     21.53 o 
 -11   2  14        6.99       -7.79     19.12 o 
 -10   2  14      240.11      215.79     19.17 o 
  -9   2  14        6.11       11.02     11.92 o 
  -8   2  14      333.70      372.91     32.61 o 
  -7   2  14      777.40      728.19     16.85 o 
  -6   2  14      299.42      318.39      9.67 o 
  -5   2  14      574.18      585.83     16.04 o 
  -4   2  14       36.21       35.80      4.64 o 
  -3   2  14     1182.19     1197.78     16.07 o 
  -2   2  14      930.95      887.17     12.71 o 
  -1   2  14      186.15      171.87      6.69 o 
   0   2  14     3249.75     3246.85     36.14 o 
   1   2  14     1228.20     1223.60     15.84 o 
   2   2  14       42.99       51.64      4.40 o 
   3   2  14      328.31      344.74      8.59 o 
   4   2  14      318.92      298.53     10.25 o 
   5   2  14      596.69      611.33     13.88 o 
   6   2  14      229.81      262.40     12.54 o 
   7   2  14       96.13       79.02     10.41 o 
   8   2  14        3.48       14.92     16.25 o 
   9   2  14        1.17      -15.10     16.15 o 
  10   2  14       76.78       98.01     32.44 o 
  11   2  14       14.02       29.46     30.53 o 
  12   2  14       16.30       -2.29     22.55 o 
 -13   3  14       46.31       67.94     25.30 o 
 -12   3  14        7.79       -1.40     21.71 o 
 -11   3  14        1.46        2.25     17.82 o 
 -10   3  14      296.23      322.93     22.18 o 
  -9   3  14       23.64       22.52     14.15 o 
  -8   3  14      669.06      700.97     19.66 o 
  -7   3  14     1237.83     1222.81     22.68 o 
  -6   3  14       52.36       29.46      6.42 o 
  -5   3  14     2590.20     2585.02     34.71 o 
  -4   3  14      114.63      125.32      6.29 o 
  -3   3  14     1866.42     1895.29     22.16 o 
  -2   3  14     1689.62     1567.24     18.76 o 
  -1   3  14      560.54      590.05      9.38 o 
   0   3  14     3335.72     3284.43     36.91 o 
   1   3  14       21.18       24.23      4.08 o 
   2   3  14        4.65       -3.47      3.93 o 
   3   3  14     3397.94     3420.75     43.06 o 
   4   3  14      148.97      155.18      6.96 o 
   5   3  14       84.98       78.18      6.45 o 
   6   3  14       41.17       65.03     10.43 o 
   7   3  14       29.68       21.73     10.50 o 
   8   3  14      236.64      242.68     26.10 o 
   9   3  14        5.27       18.11     18.01 o 
  10   3  14        4.85       19.20     19.97 o 
  11   3  14       43.42       34.47     32.30 o 
  12   3  14       68.24      117.93     29.43 o 
 -12   4  14        9.74       21.52     24.09 o 
 -11   4  14       88.35       76.84     19.67 o 
 -10   4  14      114.18       97.97     21.95 o 
  -9   4  14       22.23       17.58     15.71 o 
  -8   4  14       45.26       34.30     12.56 o 
  -7   4  14      379.35      385.16     15.74 o 
  -6   4  14      328.64      323.91     12.45 o 
  -5   4  14      109.35      115.63      7.17 o 
  -4   4  14      389.53      393.92     10.09 o 
  -3   4  14      477.83      449.09      9.45 o 
  -2   4  14     1644.11     1586.77     19.98 o 
  -1   4  14      491.65      491.57     16.52 o 
   0   4  14     1747.99     1734.45     22.34 o 
   1   4  14       77.20       94.39      4.70 o 
   2   4  14      219.28      224.36      6.46 o 
   3   4  14      120.85      109.80      5.98 o 
   4   4  14      333.30      366.54     12.38 o 
   5   4  14      123.04      173.49      9.92 o 
   6   4  14        0.28        6.81      9.40 o 
   7   4  14        4.45       -3.17     10.38 o 
   8   4  14       45.77       23.36     11.82 o 
   9   4  14       12.32       32.12     17.80 o 
  10   4  14       30.13       52.30     20.79 o 
  11   4  14       23.01       40.12     22.07 o 
  12   4  14       10.56       -7.37     23.60 o 
 -11   5  14        0.81      -14.68     20.85 o 
 -10   5  14       74.40       94.13     21.76 o 
  -9   5  14       39.83       30.71     14.85 o 
  -8   5  14        0.63       -0.44     10.38 o 
  -7   5  14       27.08       44.43      9.86 o 
  -6   5  14        1.14        3.15      8.42 o 
  -5   5  14      240.56      267.04     11.73 o 
  -4   5  14        9.43        4.67      5.49 o 
  -3   5  14      165.22      165.70      7.49 o 
  -2   5  14      206.56      193.48      7.89 o 
  -1   5  14      245.14      253.53      9.39 o 
   0   5  14      189.08      201.33      7.30 o 
   1   5  14      551.33      540.09     11.58 o 
   2   5  14      161.31      149.32      6.61 o 
   3   5  14        6.71        5.88      6.69 o 
   4   5  14      200.09      188.11      7.79 o 
   5   5  14      173.30      173.02      9.63 o 
   6   5  14       59.85       33.88      8.23 o 
   7   5  14       34.65       28.39     11.53 o 
   8   5  14       37.01       43.00     19.26 o 
   9   5  14       10.23      -14.46     17.82 o 
  10   5  14        0.29       13.89     20.89 o 
  11   5  14        4.98       28.77     26.73 o 
 -11   6  14        1.25       -7.48     29.26 o 
 -10   6  14       32.14       31.62     19.69 o 
  -9   6  14       61.56       48.19     14.79 o 
  -8   6  14       11.60       28.92     12.52 o 
  -7   6  14       97.29       78.38     10.93 o 
  -6   6  14      133.82      138.03     12.35 o 
  -5   6  14      117.53       93.44      7.99 o 
  -4   6  14      921.23      933.99     17.89 o 
  -3   6  14      727.38      747.68     15.20 o 
  -2   6  14        7.54        5.05      6.05 o 
  -1   6  14     1017.42     1003.42     18.53 o 
   0   6  14       10.16        5.57      5.38 o 
   1   6  14      649.19      617.93     17.86 o 
   2   6  14      529.28      544.78     12.35 o 
   3   6  14        3.63       14.20      5.21 o 
   4   6  14        4.58       -3.12      5.98 o 
   5   6  14      130.07      136.08      9.46 o 
   6   6  14       70.52       60.21     10.35 o 
   7   6  14      160.14      181.10     17.62 o 
   8   6  14        2.04        4.65     12.88 o 
   9   6  14       25.94      -18.05     18.05 o 
  10   6  14       77.14      124.17     35.86 o 
  -9   7  14       13.21       29.64     14.37 o 
  -8   7  14       16.96       -2.42     10.80 o 
  -7   7  14        1.49        2.30      9.95 o 
  -6   7  14        4.82        1.85      8.96 o 
  -5   7  14      246.21      245.91     11.16 o 
  -4   7  14       35.97       32.52      7.11 o 
  -3   7  14       23.49       25.21      7.21 o 
  -2   7  14      115.97      120.58      8.15 o 
  -1   7  14       16.59        6.51      7.44 o 
   0   7  14      200.51      200.14      8.27 o 
   1   7  14      157.92      166.54      7.30 o 
   2   7  14       47.38       45.17      5.84 o 
   3   7  14       33.23       29.42      6.24 o 
   4   7  14      197.49      214.52     10.71 o 
   5   7  14       14.67        8.19     12.01 o 
   6   7  14        2.20       -9.68      9.68 o 
   7   7  14        7.47       25.12     15.25 o 
   8   7  14        2.89       25.31     17.62 o 
   9   7  14       62.85       77.49     20.80 o 
  -8   8  14        3.27       -4.51     13.17 o 
  -7   8  14        0.63       -3.66     12.35 o 
  -6   8  14       40.54       47.02     12.71 o 
  -5   8  14       20.27       19.72     10.67 o 
  -4   8  14        4.01        7.59      6.91 o 
  -3   8  14       35.59       48.30      7.76 o 
  -2   8  14        9.34       12.48      6.94 o 
  -1   8  14       15.29       19.64      6.62 o 
   0   8  14       12.76       14.73      6.98 o 
   1   8  14        1.06        1.21      6.31 o 
   2   8  14       13.62        8.11      7.60 o 
   3   8  14        8.48        8.56      7.00 o 
   4   8  14       49.42       53.31      8.87 o 
   5   8  14       95.74       88.24     10.73 o 
   6   8  14       15.06       20.53     25.31 o 
   7   8  14       20.47       27.88     12.39 o 
  -6   9  14       10.57        7.33     12.24 o 
  -5   9  14        4.83       19.68     11.42 o 
  -4   9  14       53.02       60.95     10.30 o 
  -3   9  14       61.15       78.85     10.23 o 
  -2   9  14        2.45      -12.35     12.35 o 
  -1   9  14        2.74        9.48      8.58 o 
   0   9  14       35.62       29.04      7.25 o 
   1   9  14       26.57       20.18      8.26 o 
   2   9  14        7.26       13.06      7.86 o 
   3   9  14       26.15       35.57      8.76 o 
   4   9  14        5.17        0.24     10.17 o 
   5   9  14        4.65        6.93      9.85 o 
 -13   1  15        7.11      -28.64     28.64 o 
 -12   1  15        6.68        7.94     22.95 o 
 -11   1  15        9.00       -0.53     16.19 o 
 -10   1  15        4.78        4.53     14.52 o 
  -9   1  15        6.02       24.20     12.94 o 
  -8   1  15      566.53      594.40     21.25 o 
  -7   1  15     1350.39     1369.48     27.42 o 
  -6   1  15      646.14      623.03     14.14 o 
  -5   1  15     2977.21     2975.15     36.91 o 
  -4   1  15      119.23      120.87      5.77 o 
  -3   1  15     2629.54     2712.40     31.38 o 
  -2   1  15     4291.98     4394.09     50.95 o 
  -1   1  15      126.50      122.12      5.33 o 
   0   1  15     2455.74     2153.41     26.76 o 
   1   1  15      927.84      861.85     12.53 o 
   2   1  15      364.99      350.04      7.41 o 
   3   1  15     1524.83     1507.67     19.34 o 
   4   1  15      128.71      144.96      6.65 o 
   5   1  15      955.57      989.32     21.29 o 
   6   1  15      334.57      388.36     15.16 o 
   7   1  15        7.30        5.52     11.53 o 
   8   1  15      336.79      352.24     19.83 o 
   9   1  15       39.94       58.39     15.65 o 
  10   1  15        0.81       -7.41     16.94 o 
  11   1  15        3.26       17.54     21.65 o 
  12   1  15        0.05       -5.47     22.55 o 
 -13   2  15       16.55       17.67     25.16 o 
 -12   2  15       31.64       11.29     23.08 o 
 -11   2  15      101.44       84.76     21.53 o 
 -10   2  15       41.78       55.81     16.43 o 
  -9   2  15      681.69      658.97     23.70 o 
  -8   2  15        5.27        7.68     10.83 o 
  -7   2  15      397.99      380.72     14.01 o 
  -6   2  15      387.07      410.49     12.63 o 
  -5   2  15      186.34      184.49      7.58 o 
  -4   2  15     2444.57     2340.26     28.14 o 
  -3   2  15     1295.13     1321.12     17.56 o 
  -2   2  15      583.82      548.33     12.25 o 
  -1   2  15     6016.08     5820.77     62.54 o 
   0   2  15      146.20      130.93      6.27 o 
   1   2  15     2257.28     2418.95     28.19 o 
   2   2  15      745.15      713.11     11.95 o 
   3   2  15      130.29      151.39      8.07 o 
   4   2  15     3645.91     3547.90     45.12 o 
   5   2  15      852.56      870.24     19.10 o 
   6   2  15      153.79      154.60     11.22 o 
   7   2  15      113.28       99.71     11.06 o 
   8   2  15        0.30       -8.63     14.64 o 
   9   2  15       27.55       38.09     17.71 o 
  10   2  15      102.33      113.77     22.57 o 
  11   2  15       14.77      -21.29     21.29 o 
  12   2  15        1.75        9.37     23.57 o 
 -12   3  15       11.71       26.32     22.77 o 
 -11   3  15       61.19       39.62     19.89 o 
 -10   3  15       49.36       31.78     16.66 o 
  -9   3  15        0.50      -14.10     14.49 o 
  -8   3  15        1.96       10.42     11.25 o 
  -7   3  15      153.70      138.51      9.62 o 
  -6   3  15      153.19      149.33      9.09 o 
  -5   3  15       96.82       91.89      7.05 o 
  -4   3  15       44.00       60.36      5.79 o 
  -3   3  15       76.52       83.52      6.47 o 
  -2   3  15      563.90      621.33     10.25 o 
  -1   3  15        0.93        6.54      3.68 o 
   0   3  15        0.69        4.68      3.83 o 
   1   3  15      264.89      281.24      7.59 o 
   2   3  15      196.07      186.30      6.73 o 
   3   3  15      385.75      427.79      9.87 o 
   4   3  15        9.87       16.61      5.42 o 
   5   3  15       87.00       69.26      7.14 o 
   6   3  15        0.57        7.59     11.26 o 
   7   3  15      217.91      231.87     15.12 o 
   8   3  15        0.07       17.54     16.27 o 
   9   3  15       27.36       25.81     17.52 o 
  10   3  15       10.60       24.68     20.00 o 
  11   3  15        1.19       20.06     24.01 o 
  12   3  15        0.49       -5.45     24.01 o 
 -12   4  15       63.32       75.11     24.62 o 
 -11   4  15       10.77       25.70     19.34 o 
 -10   4  15       89.91       63.69     18.44 o 
  -9   4  15       49.04       41.64     16.35 o 
  -8   4  15      105.09       99.36     10.90 o 
  -7   4  15       51.22       49.23      9.54 o 
  -6   4  15      323.91      334.90     12.67 o 
  -5   4  15      162.91      143.71      7.88 o 
  -4   4  15      144.72      155.42      7.73 o 
  -3   4  15     1105.18     1100.98     15.88 o 
  -2   4  15      440.49      414.58     15.74 o 
  -1   4  15      653.48      639.28     12.95 o 
   0   4  15        0.61        0.53      4.14 o 
   1   4  15     1816.90     1719.95     23.18 o 
   2   4  15     2960.01     2880.96     36.96 o 
   3   4  15      780.04      776.79     15.07 o 
   4   4  15      166.37      152.11      7.82 o 
   5   4  15       36.81       35.72      7.88 o 
   6   4  15        4.42       -8.64     10.26 o 
   7   4  15      478.67      412.79     35.79 o 
   8   4  15       76.88       79.20     14.00 o 
   9   4  15       18.05      -15.42     24.85 o 
  10   4  15       28.24       42.50     21.45 o 
  11   4  15        0.25        5.90     22.34 o 
 -11   5  15        3.19        0.05     29.67 o 
 -10   5  15       67.13       88.73     22.29 o 
  -9   5  15        8.11       17.69     18.32 o 
  -8   5  15      176.76      188.59     13.69 o 
  -7   5  15       19.53       24.15     11.74 o 
  -6   5  15       16.72       19.36      9.01 o 
  -5   5  15      814.97      775.07     16.74 o 
  -4   5  15        4.37        8.44      6.15 o 
  -3   5  15     1125.65     1133.47     19.34 o 
  -2   5  15      308.64      289.30      9.12 o 
  -1   5  15       53.53       50.01      6.24 o 
   0   5  15     1674.38     1709.64     25.45 o 
   1   5  15      552.51      565.50     12.29 o 
   2   5  15      421.04      406.34     10.41 o 
   3   5  15      252.48      259.93      8.80 o 
   4   5  15      174.18      191.20     10.74 o 
   5   5  15      457.43      438.82     19.23 o 
   6   5  15       97.16      110.23      9.99 o 
   7   5  15       63.45       68.12     12.37 o 
   8   5  15       24.89       40.01     13.08 o 
   9   5  15       74.97       64.45     19.78 o 
  10   5  15       10.95       27.01     24.62 o 
  11   5  15       10.69       35.74     49.39 o 
 -10   6  15       10.45      -19.31     19.31 o 
  -9   6  15        2.86      -17.62     17.62 o 
  -8   6  15        1.66        3.98     10.97 o 
  -7   6  15        0.66        9.76     12.24 o 
  -6   6  15       12.04       20.44      9.50 o 
  -5   6  15      171.95      168.76     10.59 o 
  -4   6  15       18.53       18.48      7.97 o 
  -3   6  15      507.90      496.39     12.72 o 
  -2   6  15       76.96       72.63      7.38 o 
  -1   6  15       10.13       21.47      6.22 o 
   0   6  15       42.96       36.42      6.26 o 
   1   6  15       30.06       29.54      5.87 o 
   2   6  15      157.06      160.11      7.61 o 
   3   6  15       11.58        9.04      5.76 o 
   4   6  15        1.27        0.67      7.51 o 
   5   6  15       52.65       54.74     13.98 o 
   6   6  15       15.78       19.46      8.81 o 
   7   6  15       26.98       44.55     15.84 o 
   8   6  15        7.33        5.89     13.45 o 
   9   6  15        6.96        0.21     20.78 o 
  10   6  15       16.78       18.80     22.83 o 
  -9   7  15       11.76       13.02     17.56 o 
  -8   7  15        0.75       -2.77     11.05 o 
  -7   7  15        0.95       -3.07     10.26 o 
  -6   7  15       75.64       64.03     10.45 o 
  -5   7  15      174.59      183.52     10.81 o 
  -4   7  15       27.06       27.65      7.36 o 
  -3   7  15      130.78      163.90      8.74 o 
  -2   7  15      206.43      221.73      9.90 o 
  -1   7  15       67.30       55.18      7.24 o 
   0   7  15       35.35       45.55      6.55 o 
   1   7  15       30.62       35.14      6.16 o 
   2   7  15       25.22       18.99      5.67 o 
   3   7  15      157.51      152.97      7.34 o 
   4   7  15       51.50       64.15      7.16 o 
   5   7  15       19.22       19.03      9.62 o 
   6   7  15       41.48       24.11     11.19 o 
   7   7  15       53.07       78.58     17.82 o 
   8   7  15       59.90       42.42     26.11 o 
   9   7  15       61.17      -38.38     38.38 o 
  -8   8  15        3.05      -17.14     17.14 o 
  -7   8  15       73.86       86.20     26.52 o 
  -6   8  15       41.78       48.17     12.66 o 
  -5   8  15       20.64       19.17      9.41 o 
  -4   8  15      180.07      192.40      9.79 o 
  -3   8  15       12.87       14.87      7.58 o 
  -2   8  15       19.50       34.21      7.59 o 
  -1   8  15      247.59      247.37      9.99 o 
   0   8  15       39.78       52.28      6.71 o 
   1   8  15      218.05      203.49      9.66 o 
   2   8  15       20.50       16.57      7.32 o 
   3   8  15       12.87       10.03      7.81 o 
   4   8  15       36.38       44.87      9.64 o 
   5   8  15        3.10       -4.04     19.94 o 
   6   8  15       27.38       29.19     11.65 o 
   7   8  15       85.41       89.04     54.42 o 
  -5   9  15       11.72        3.71     11.71 o 
  -4   9  15        0.97       -0.12     10.30 o 
  -3   9  15        3.39       12.13      8.54 o 
  -2   9  15        0.09        5.64      9.88 o 
  -1   9  15        0.03        3.50      8.99 o 
   0   9  15       11.86       11.10      7.50 o 
   1   9  15       19.05       19.79      6.41 o 
   2   9  15       18.97        6.45      9.90 o 
   3   9  15       17.12       31.80     12.83 o 
   4   9  15        0.29       -3.61     10.93 o 
   5   9  15        7.92       10.31     11.95 o 
 -13   0  16       16.01        5.03     44.04 o 
 -12   0  16      107.83      107.83     29.08 o 
 -11   0  16        4.98       16.09     23.83 o 
 -10   0  16      158.33      164.94     27.36 o 
  -9   0  16      856.18      859.89     40.92 o 
  -8   0  16      334.93      324.08     21.76 o 
  -7   0  16     2436.57     2359.05     57.14 o 
  -6   0  16      106.11      126.53     24.49 o 
  -5   0  16      143.91      189.50     10.23 o 
  -4   0  16     3473.96     3160.06     51.52 o 
  -3   0  16      571.43      566.81     20.03 o 
  -2   0  16     1670.58     1662.18     24.34 o 
  -1   0  16     6594.07     6438.86     81.65 o 
   0   0  16     1744.53     1981.91     30.46 o 
   1   0  16     2162.65     2003.75     33.45 o 
   2   0  16      141.86       77.70     12.44 o 
   3   0  16     1674.91     1755.18     42.50 o 
   4   0  16     1330.11     1304.61     34.86 o 
   5   0  16     3314.13     3318.84     73.72 o 
   6   0  16     2691.55     2540.84     72.96 o 
   7   0  16      126.78      160.90     21.75 o 
   8   0  16      106.90       81.89     20.90 o 
   9   0  16      235.91      272.26     47.19 o 
  10   0  16      567.26      525.19     38.25 o 
  11   0  16      322.62      303.73     35.76 o 
  12   0  16       26.58       37.75     40.90 o 
 -13   1  16       19.24       -2.95     23.33 o 
 -12   1  16        4.22       -5.30     26.02 o 
 -11   1  16       62.62       49.97     20.63 o 
 -10   1  16       18.31       -1.09     14.82 o 
  -9   1  16      795.43      714.75     24.45 o 
  -8   1  16       26.99       31.39     11.87 o 
  -7   1  16     2600.04     2563.07     43.27 o 
  -6   1  16      631.35      590.44     14.23 o 
  -5   1  16       12.06       11.76      5.18 o 
  -4   1  16      162.71      143.83      6.28 o 
  -3   1  16     1860.66     1817.64     22.61 o 
  -2   1  16      567.53      486.46     14.26 o 
  -1   1  16      206.69      195.25      6.58 o 
   0   1  16     1108.39     1059.24     14.59 o 
   1   1  16       98.18      127.01      5.37 o 
   2   1  16      901.35      901.38     13.33 o 
   3   1  16      834.89      898.58     14.56 o 
   4   1  16      475.91      502.85     12.07 o 
   5   1  16     1621.16     1592.96     34.64 o 
   6   1  16       10.81       12.24      8.57 o 
   7   1  16      403.70      370.31     20.44 o 
   8   1  16      459.89      430.79     21.23 o 
   9   1  16        0.46       13.72     14.76 o 
  10   1  16        2.16       18.72     19.36 o 
  11   1  16       28.84       66.78     29.39 o 
  12   1  16        0.03        0.88     23.34 o 
 -13   2  16       24.80       40.20     24.30 o 
 -12   2  16        5.63       -3.87     21.03 o 
 -11   2  16       35.77       30.04     20.96 o 
 -10   2  16       43.29       56.76     16.57 o 
  -9   2  16        5.48       15.14     13.21 o 
  -8   2  16       91.05       86.41     13.02 o 
  -7   2  16      156.39      171.34     13.72 o 
  -6   2  16       53.90       57.39      7.67 o 
  -5   2  16      833.79      849.17     15.22 o 
  -4   2  16      558.80      578.01     11.06 o 
  -3   2  16      488.59      466.05      9.60 o 
  -2   2  16       73.69       64.04      6.14 o 
  -1   2  16      800.85      794.46     12.25 o 
   0   2  16        8.79       18.26      4.06 o 
   1   2  16      338.64      311.00      7.68 o 
   2   2  16     1049.75      995.20     15.28 o 
   3   2  16      213.26      221.34      8.53 o 
   4   2  16      220.49      213.72      7.37 o 
   5   2  16     1737.68     1603.42     28.51 o 
   6   2  16      116.76      120.51     10.77 o 
   7   2  16      794.13      811.80     23.24 o 
   8   2  16       10.07       22.47     16.27 o 
   9   2  16        4.23      -12.16     17.11 o 
  10   2  16        1.50        9.96     19.41 o 
  11   2  16       73.38       85.16     23.97 o 
  12   2  16        9.29      -10.59     23.86 o 
 -12   3  16       63.77       28.86     25.64 o 
 -11   3  16      252.57      227.39     22.25 o 
 -10   3  16       22.88       10.34     16.27 o 
  -9   3  16       71.20       78.80     17.10 o 
  -8   3  16      743.07      723.06     33.69 o 
  -7   3  16       97.12       96.21     13.32 o 
  -6   3  16      269.57      335.24     12.02 o 
  -5   3  16     3466.98     3534.11     43.13 o 
  -4   3  16      269.72      255.40      8.39 o 
  -3   3  16     1508.86     1488.02     18.77 o 
  -2   3  16     1165.33     1138.25     15.54 o 
  -1   3  16     1239.46     1243.07     16.06 o 
   0   3  16     2167.87     2181.13     26.08 o 
   1   3  16      388.82      402.26      8.86 o 
   2   3  16     1342.35     1346.15     19.10 o 
   3   3  16     2661.27     2503.04     31.64 o 
   4   3  16       10.59       22.83      5.94 o 
   5   3  16       18.43       34.06      7.91 o 
   6   3  16     1072.99      997.46     26.90 o 
   7   3  16      191.26      197.32     14.75 o 
   8   3  16        5.14        3.45     22.62 o 
   9   3  16       24.55       39.89     18.13 o 
  10   3  16      184.49      143.68     22.63 o 
  11   3  16        1.13       -1.34     24.64 o 
  12   3  16       19.68       46.42     24.67 o 
 -12   4  16       16.02       -8.59     23.60 o 
 -11   4  16        1.41      -10.45     18.09 o 
 -10   4  16       35.84       48.44     21.44 o 
  -9   4  16       43.14       39.70     16.30 o 
  -8   4  16       80.23       71.74     13.97 o 
  -7   4  16      263.08      262.36     12.99 o 
  -6   4  16       32.90       22.52      8.13 o 
  -5   4  16      177.45      181.27      8.53 o 
  -4   4  16      400.07      396.17     10.20 o 
  -3   4  16      109.78      123.12      8.70 o 
  -2   4  16      397.84      384.17      9.40 o 
  -1   4  16      858.09      867.78     20.98 o 
   0   4  16      119.24      128.13      6.60 o 
   1   4  16     1745.47     1830.96     25.46 o 
   2   4  16      934.46      985.13     16.36 o 
   3   4  16      642.96      605.05     13.57 o 
   4   4  16      118.88      153.12      8.15 o 
   5   4  16       44.67       37.86      7.53 o 
   6   4  16       16.93       31.23     10.41 o 
   7   4  16      282.38      300.27     17.04 o 
   8   4  16       26.90       16.55     13.39 o 
   9   4  16       85.52      104.85     21.49 o 
  10   4  16       21.02       28.42     21.38 o 
  11   4  16       20.40        7.59     27.89 o 
 -11   5  16       47.95       48.43     22.30 o 
 -10   5  16       42.81       69.97     20.89 o 
  -9   5  16       12.88       -1.97     18.78 o 
  -8   5  16       31.29       21.32     13.25 o 
  -7   5  16      331.87      336.87     18.09 o 
  -6   5  16        8.26       12.06      9.31 o 
  -5   5  16       49.71       35.10      7.39 o 
  -4   5  16      594.87      631.93     14.79 o 
  -3   5  16      254.11      280.85      9.80 o 
  -2   5  16      205.05      173.78      8.02 o 
  -1   5  16      419.76      410.07     13.01 o 
   0   5  16       93.67       75.99      6.43 o 
   1   5  16       19.32       22.05      5.63 o 
   2   5  16      196.00      169.13      7.75 o 
   3   5  16       11.44       16.68      5.88 o 
   4   5  16        3.67        1.46      6.27 o 
   5   5  16      237.29      200.90     11.07 o 
   6   5  16       12.15       21.06      9.05 o 
   7   5  16        7.84       -1.03     14.71 o 
   8   5  16      118.10      109.91     14.74 o 
   9   5  16      109.50      144.10     21.65 o 
  10   5  16        6.00      -23.57     23.57 o 
 -10   6  16       71.26       72.19     20.91 o 
  -9   6  16       25.04       23.98     19.01 o 
  -8   6  16        0.02       -2.84     13.36 o 
  -7   6  16       38.34       56.49     11.18 o 
  -6   6  16       45.65       43.53     10.35 o 
  -5   6  16       74.03       90.85      9.32 o 
  -4   6  16      123.47      134.05      8.77 o 
  -3   6  16       12.09       20.12      6.65 o 
  -2   6  16      244.38      236.37      9.30 o 
  -1   6  16      346.84      367.11     11.50 o 
   0   6  16       29.46       16.75      6.42 o 
   1   6  16       68.71       75.60      8.11 o 
   2   6  16      318.97      359.89     11.07 o 
   3   6  16      382.60      369.41     26.87 o 
   4   6  16      513.49      486.05     18.72 o 
   5   6  16        3.97        1.51      8.29 o 
   6   6  16       21.73       24.07      9.64 o 
   7   6  16        6.62        0.33     12.52 o 
   8   6  16       44.97       39.64     19.88 o 
   9   6  16      317.15      262.17     45.30 o 
  10   6  16       16.56       18.73     23.16 o 
  -9   7  16       54.29       71.90     19.57 o 
  -8   7  16       50.05       48.21     16.07 o 
  -7   7  16        0.31       11.34     10.69 o 
  -6   7  16      135.77      108.29     11.74 o 
  -5   7  16       41.88       36.97     10.39 o 
  -4   7  16       72.80       82.74      9.45 o 
  -3   7  16      331.26      304.09     10.98 o 
  -2   7  16       13.50        9.83      7.33 o 
  -1   7  16        3.82        8.80      6.89 o 
   0   7  16       11.90       25.26      6.84 o 
   1   7  16      134.97      140.66      8.96 o 
   2   7  16      123.72      115.49      7.57 o 
   3   7  16        7.64        0.89      6.00 o 
   4   7  16        0.25       14.90      7.06 o 
   5   7  16      143.90      171.77     10.44 o 
   6   7  16       43.40       57.96     13.81 o 
   7   7  16        1.06      -15.70     15.70 o 
   8   7  16      179.32      221.35     23.92 o 
  -7   8  16        1.18       16.92     13.43 o 
  -6   8  16       10.66        5.95     12.19 o 
  -5   8  16        1.55        2.82     10.16 o 
  -4   8  16       16.22       35.11      8.61 o 
  -3   8  16        0.90        9.18      7.38 o 
  -2   8  16        7.71       11.68      7.64 o 
  -1   8  16        0.20        9.84      7.32 o 
   0   8  16       93.74       91.47      7.76 o 
   1   8  16       83.06       78.12      8.44 o 
   2   8  16        7.07        8.35      8.85 o 
   3   8  16        2.89        6.55      9.40 o 
   4   8  16       11.10        6.76      9.80 o 
   5   8  16        0.09      -13.13     19.12 o 
   6   8  16        4.37       -7.31     15.66 o 
   7   8  16        4.47       24.14     37.75 o 
  -5   9  16       70.34       74.68     15.53 o 
  -4   9  16       38.57       32.37     11.67 o 
  -3   9  16       12.72       16.64      8.80 o 
  -2   9  16       49.21       43.85     10.81 o 
  -1   9  16       39.51       35.25      8.78 o 
   0   9  16       39.50       40.34      8.55 o 
   1   9  16        1.32        8.29      7.13 o 
   2   9  16       27.80       23.05     10.13 o 
   3   9  16       30.91       37.02     12.28 o 
   4   9  16       15.18        3.10     10.41 o 
 -13   1  17       27.88        4.08     24.16 o 
 -12   1  17        0.27       23.29     23.58 o 
 -11   1  17       47.14       33.39     19.11 o 
 -10   1  17       22.32       28.64     19.17 o 
  -9   1  17      137.92      143.65     15.12 o 
  -8   1  17      131.62      144.03     13.90 o 
  -7   1  17       19.17       38.99      9.65 o 
  -6   1  17     1381.82     1395.38     22.98 o 
  -5   1  17     2207.99     2139.73     28.62 o 
  -4   1  17     1031.21     1059.77     17.18 o 
  -3   1  17     6437.10     6191.60     76.40 o 
  -2   1  17      852.23      805.59     14.48 o 
  -1   1  17     1244.14     1241.47     17.85 o 
   0   1  17     2860.92     2669.70     31.08 o 
   1   1  17       19.11       21.58      4.29 o 
   2   1  17     1883.85     1766.60     22.21 o 
   3   1  17      205.97      209.65     10.99 o 
   4   1  17      187.13      185.76      9.37 o 
   5   1  17      251.17      237.35     11.55 o 
   6   1  17        0.86       -2.22      8.83 o 
   7   1  17      357.64      323.24     18.64 o 
   8   1  17      371.41      355.62     20.45 o 
   9   1  17      152.75      160.36     22.69 o 
  10   1  17       32.13       15.47     20.02 o 
  11   1  17       42.41       44.49     24.73 o 
  12   1  17        8.38       12.19     24.10 o 
 -13   2  17        5.19       -6.01     24.01 o 
 -12   2  17       35.38       32.89     37.63 o 
 -11   2  17       37.18       20.96     25.56 o 
 -10   2  17      397.60      458.33     24.76 o 
  -9   2  17      532.29      556.28     22.66 o 
  -8   2  17      188.33      204.93     15.39 o 
  -7   2  17     1443.27     1506.57     39.04 o 
  -6   2  17       14.65       25.24      8.76 o 
  -5   2  17     1217.68     1256.24     19.84 o 
  -4   2  17     1444.58     1349.22     21.08 o 
  -3   2  17       12.25       13.09      4.72 o 
  -2   2  17     3410.06     3274.32     37.43 o 
  -1   2  17      795.27      740.21     12.01 o 
   0   2  17      320.20      308.51      7.80 o 
   1   2  17     3124.49     3137.33     35.97 o 
   2   2  17      763.92      782.48     14.06 o 
   3   2  17     2214.27     2219.47     28.00 o 
   4   2  17      523.66      588.88     11.88 o 
   5   2  17      283.71      298.47     12.21 o 
   6   2  17      154.35      159.12     11.73 o 
   7   2  17      746.02      764.96     39.78 o 
   8   2  17       75.16       52.98     18.29 o 
   9   2  17        3.77       29.56     18.66 o 
  10   2  17        2.75       22.51     20.27 o 
  11   2  17       63.48       73.02     24.37 o 
  12   2  17       60.93       82.12     29.15 o 
 -12   3  17        9.62      -13.06     22.69 o 
 -11   3  17       21.55       21.60     23.80 o 
 -10   3  17       20.41       39.65     17.49 o 
  -9   3  17      243.71      207.91     19.83 o 
  -8   3  17        6.00       -1.56     13.62 o 
  -7   3  17       18.94       19.89      9.68 o 
  -6   3  17        2.83       -5.68      7.56 o 
  -5   3  17      109.27      115.92      7.28 o 
  -4   3  17      393.54      403.00     10.42 o 
  -3   3  17       30.33       37.03      5.25 o 
  -2   3  17      275.87      284.09      7.97 o 
  -1   3  17       45.51       47.85      5.00 o 
   0   3  17       61.01       74.99      5.23 o 
   1   3  17       19.72        8.91      4.53 o 
   2   3  17      808.82      838.59     13.55 o 
   3   3  17      682.23      751.11     13.77 o 
   4   3  17      541.72      555.01     18.16 o 
   5   3  17       17.22       22.34      7.89 o 
   6   3  17       27.43       45.72     10.67 o 
   7   3  17        6.37        6.85     11.28 o 
   8   3  17        6.67       16.87     16.21 o 
   9   3  17      117.78      116.55     20.89 o 
  10   3  17        3.24       23.66     20.99 o 
  11   3  17        1.38      -21.31     21.31 o 
  12   3  17        1.61       51.63     29.26 o 
 -12   4  17       16.13       11.93     23.91 o 
 -11   4  17       46.08       24.70     22.71 o 
 -10   4  17      145.54      156.09     20.08 o 
  -9   4  17      130.17      122.50     18.64 o 
  -8   4  17       50.04       59.07     16.06 o 
  -7   4  17      472.69      490.43     18.05 o 
  -6   4  17      159.91      167.25     11.06 o 
  -5   4  17      189.76      205.06      9.80 o 
  -4   4  17      359.84      384.06     10.35 o 
  -3   4  17       71.45       68.12      6.19 o 
  -2   4  17      146.27      150.37      7.12 o 
  -1   4  17      322.65      333.18      8.93 o 
   0   4  17      544.65      506.12     11.35 o 
   1   4  17      932.76      905.35     15.64 o 
   2   4  17       26.50       16.13      6.06 o 
   3   4  17       12.34        7.66      5.94 o 
   4   4  17     1340.63     1253.97     23.62 o 
   5   4  17       63.89       48.49      8.32 o 
   6   4  17      233.51      227.38     14.88 o 
   7   4  17       72.19       73.55     13.04 o 
   8   4  17       40.31       53.39     18.63 o 
   9   4  17        9.72       26.51     20.27 o 
  10   4  17        5.69       40.23     22.03 o 
  11   4  17      109.87       83.93     24.56 o 
 -11   5  17      120.70       88.22     24.29 o 
 -10   5  17        0.17       -8.19     20.19 o 
  -9   5  17        8.81        3.74     19.25 o 
  -8   5  17      216.40      239.29     21.95 o 
  -7   5  17        0.29       -9.98      9.98 o 
  -6   5  17      927.87      913.37     23.59 o 
  -5   5  17      125.08      135.29      9.89 o 
  -4   5  17       47.69       50.51      7.53 o 
  -3   5  17      571.12      570.12     13.95 o 
  -2   5  17        1.72       -5.79      5.79 o 
  -1   5  17     1631.40     1643.02     25.68 o 
   0   5  17      610.54      612.12     14.75 o 
   1   5  17       10.72       12.94      5.97 o 
   2   5  17      319.58      309.20     11.94 o 
   3   5  17      281.96      327.14     15.44 o 
   4   5  17       65.41       65.98      8.77 o 
   5   5  17       76.55       88.79     10.29 o 
   6   5  17       11.55       26.03     13.56 o 
   7   5  17       14.11       27.65     12.18 o 
   8   5  17      175.23      179.42     33.84 o 
   9   5  17       23.43       27.54     22.98 o 
  10   5  17        0.42       16.68     25.94 o 
 -10   6  17       15.77       60.12     21.29 o 
  -9   6  17        1.96       12.30     18.86 o 
  -8   6  17       20.24       35.97     15.68 o 
  -7   6  17        3.79       -5.76     10.31 o 
  -6   6  17       31.39       15.63     10.14 o 
  -5   6  17       65.00       82.04     10.73 o 
  -4   6  17      233.52      218.99     10.17 o 
  -3   6  17       16.06       11.24      6.97 o 
  -2   6  17       48.81       48.42      6.99 o 
  -1   6  17      151.14      146.40      8.92 o 
   0   6  17        2.12        3.43      6.43 o 
   1   6  17       50.88       58.50      7.22 o 
   2   6  17      133.94      125.69     14.16 o 
   3   6  17       64.06       55.72      8.26 o 
   4   6  17       57.97       72.69      8.63 o 
   5   6  17        0.25        5.47      8.78 o 
   6   6  17       10.83       29.29     10.16 o 
   7   6  17       25.31       40.50     13.96 o 
   8   6  17       18.65        4.89     14.56 o 
   9   6  17        6.80       -0.10     27.37 o 
  -9   7  17        0.09       15.88     25.03 o 
  -8   7  17       38.64       43.36     15.16 o 
  -7   7  17       17.28       36.35     11.73 o 
  -6   7  17        2.28       -6.03     10.13 o 
  -5   7  17       13.49        1.17      9.66 o 
  -4   7  17       74.59       83.72      8.81 o 
  -3   7  17      138.22      168.41      9.46 o 
  -2   7  17       27.82       30.19      7.35 o 
  -1   7  17       80.14       89.59      8.42 o 
   0   7  17       88.25      102.76      8.21 o 
   1   7  17       79.68       84.25      7.81 o 
   2   7  17       33.82       31.70      6.88 o 
   3   7  17        1.29        5.03      7.02 o 
   4   7  17        1.98        6.04      7.87 o 
   5   7  17       14.91        0.96     15.53 o 
   6   7  17       11.94       -3.36      9.19 o 
   7   7  17       12.70       30.18     17.76 o 
   8   7  17       65.61       48.06     49.39 o 
  -7   8  17       30.79       35.20     17.93 o 
  -6   8  17       23.63       11.70     10.76 o 
  -5   8  17       81.52       99.29     11.31 o 
  -4   8  17        5.92       18.06     11.05 o 
  -3   8  17        1.67        8.49      7.80 o 
  -2   8  17      144.90      139.28      9.91 o 
  -1   8  17       62.91       67.60      8.43 o 
   0   8  17      122.16      118.35      8.65 o 
   1   8  17        3.54       -2.37      8.85 o 
   2   8  17       13.09        8.77      7.92 o 
   3   8  17       27.77       16.69     10.75 o 
   4   8  17       11.90        0.43     10.78 o 
   5   8  17        5.86       10.51     11.42 o 
   6   8  17       46.98       36.63     12.95 o 
  -5   9  17        5.63       13.84     18.12 o 
  -4   9  17       12.93       16.40     16.43 o 
  -3   9  17        0.12       -4.12      9.65 o 
  -2   9  17        2.15       -2.22     10.62 o 
  -1   9  17        2.03       -3.37      8.67 o 
   0   9  17        0.25       -5.44      8.25 o 
   1   9  17        1.73        2.04      7.92 o 
   2   9  17        0.24       -1.45     10.44 o 
   3   9  17        6.92        1.50     10.63 o 
   4   9  17        3.20        3.72     11.87 o 
 -13   0  18        0.75        6.92     45.30 o 
 -12   0  18       94.24       74.77     29.27 o 
 -11   0  18       32.74       16.02     25.32 o 
 -10   0  18      103.55       62.61     38.07 o 
  -9   0  18      156.45      153.23     25.35 o 
  -8   0  18      348.18      349.84     23.58 o 
  -7   0  18      981.84      963.08     36.83 o 
  -6   0  18     1043.05     1039.19     33.29 o 
  -5   0  18     4333.75     4385.50     94.04 o 
  -4   0  18     5122.22     5044.77     79.13 o 
  -3   0  18      364.56      357.55     11.17 o 
  -2   0  18     3604.36     3356.02     45.19 o 
  -1   0  18     1303.42     1269.32     22.05 o 
   0   0  18     2542.02     2694.16     40.58 o 
   1   0  18     2473.52     2432.74     41.06 o 
   2   0  18      855.34      880.30     22.52 o 
   3   0  18      667.76      644.46     37.46 o 
   4   0  18     1705.51     1624.76     42.50 o 
   5   0  18     2734.57     2534.16     60.05 o 
   6   0  18       40.34       45.43     47.82 o 
   7   0  18      399.60      416.99     31.46 o 
   8   0  18      662.44      623.88     54.73 o 
   9   0  18      271.86      253.82     29.02 o 
  10   0  18       30.99        0.13     25.35 o 
  11   0  18       50.67       40.90     42.15 o 
  12   0  18        5.27       24.54     42.78 o 
 -13   1  18       44.99       26.21     26.74 o 
 -12   1  18       32.82       22.33     33.14 o 
 -11   1  18       20.64       24.45     18.54 o 
 -10   1  18       44.27       62.24     17.56 o 
  -9   1  18       48.20       52.05     14.14 o 
  -8   1  18      125.28      122.90     13.83 o 
  -7   1  18      494.76      483.81     19.24 o 
  -6   1  18      940.39      903.63     21.44 o 
  -5   1  18      503.74      524.55     13.39 o 
  -4   1  18        5.99        0.59      4.54 o 
  -3   1  18     1594.35     1606.40     22.44 o 
  -2   1  18      258.61      270.69      8.86 o 
  -1   1  18     1750.02     1624.42     27.96 o 
   0   1  18     1899.25     1852.73     23.38 o 
   1   1  18       46.01       64.07      5.11 o 
   2   1  18      403.69      410.06      9.39 o 
   3   1  18      524.28      527.49     12.87 o 
   4   1  18     1300.02     1279.12     23.08 o 
   5   1  18       64.45       59.37      8.86 o 
   6   1  18       52.28       56.82     12.81 o 
   7   1  18      825.48      797.21     29.33 o 
   8   1  18       28.86       26.85     14.30 o 
   9   1  18       82.84       49.61     17.28 o 
  10   1  18        1.44       19.41     20.08 o 
  11   1  18        1.80      -15.48     21.86 o 
  12   1  18       85.73       88.50     35.79 o 
 -12   2  18        6.99       13.00     22.89 o 
 -11   2  18      148.40      104.66     23.12 o 
 -10   2  18       14.21       26.67     16.90 o 
  -9   2  18       25.21       45.93     14.38 o 
  -8   2  18       22.54       46.71     12.68 o 
  -7   2  18      123.49      127.83     13.02 o 
  -6   2  18       53.72       52.19      8.08 o 
  -5   2  18      567.04      546.37     13.51 o 
  -4   2  18        5.97       -0.51      4.82 o 
  -3   2  18      135.60      148.51      6.55 o 
  -2   2  18     1443.31     1447.53     19.45 o 
  -1   2  18       81.71       57.57      7.40 o 
   0   2  18       20.06       21.37      4.55 o 
   1   2  18      285.27      295.04      8.10 o 
   2   2  18        9.40       18.36      4.36 o 
   3   2  18      585.84      544.37     11.27 o 
   4   2  18       25.06       16.33      7.46 o 
   5   2  18      231.58      251.37     14.25 o 
   6   2  18     1041.90      914.55     23.47 o 
   7   2  18      206.12      149.94     16.30 o 
   8   2  18       13.68       -5.02     17.03 o 
   9   2  18       41.02       48.26     19.09 o 
  10   2  18        6.97      -19.45     19.45 o 
  11   2  18       16.16       21.44     22.79 o 
  12   2  18        2.67       -6.05     23.00 o 
 -12   3  18       54.19       31.92     23.97 o 
 -11   3  18        9.63       45.71     22.47 o 
 -10   3  18        5.83       29.03     18.11 o 
  -9   3  18      437.33      447.76     25.00 o 
  -8   3  18      266.23      283.77     23.34 o 
  -7   3  18       83.14       50.93     12.19 o 
  -6   3  18      402.49      388.09     13.26 o 
  -5   3  18      282.00      301.72     14.73 o 
  -4   3  18     1036.58     1011.13     16.70 o 
  -3   3  18     2008.90     1998.51     26.64 o 
  -2   3  18      173.51      180.97      7.08 o 
  -1   3  18     2783.07     2766.33     32.61 o 
   0   3  18      773.44      773.92     12.89 o 
   1   3  18      775.06      749.12     13.37 o 
   2   3  18     4241.76     4179.33     47.13 o 
   3   3  18       12.95        9.11      5.08 o 
   4   3  18      425.53      409.01     13.50 o 
   5   3  18     1940.72     1930.14     37.08 o 
   6   3  18       49.05       55.67     12.25 o 
   7   3  18       27.03       11.57     17.26 o 
   8   3  18      157.08      171.88     34.23 o 
   9   3  18        7.83       -2.15     18.48 o 
  10   3  18        6.57        9.08     24.98 o 
  11   3  18        5.01        8.41     23.80 o 
 -11   4  18       11.29        1.36     19.23 o 
 -10   4  18       91.70      101.71     19.75 o 
  -9   4  18        2.39      -18.07     18.07 o 
  -8   4  18       72.55       58.48     16.01 o 
  -7   4  18       82.99      102.58     17.61 o 
  -6   4  18        6.80        1.79     10.27 o 
  -5   4  18      299.05      296.21     17.68 o 
  -4   4  18       33.17       25.65      6.15 o 
  -3   4  18        2.27       -6.04      6.04 o 
  -2   4  18     1424.82     1493.37     21.29 o 
  -1   4  18       40.08       39.52      5.60 o 
   0   4  18      953.63      943.65     15.45 o 
   1   4  18     1135.16     1126.13     18.35 o 
   2   4  18      215.31      228.49      9.22 o 
   3   4  18     1427.05     1498.06     24.53 o 
   4   4  18      150.85      192.35     11.25 o 
   5   4  18       94.80       98.91     10.55 o 
   6   4  18      219.92      212.99     15.41 o 
   7   4  18        2.61      -11.81     11.81 o 
   8   4  18        9.61       18.43     18.93 o 
   9   4  18      137.85      162.03     22.96 o 
  10   4  18        7.26       -4.31     21.99 o 
  11   4  18       32.14       39.33     23.89 o 
 -11   5  18       45.76       11.70     22.10 o 
 -10   5  18        2.68       -0.78     20.81 o 
  -9   5  18       11.56       -6.47     19.00 o 
  -8   5  18       15.59       34.49     18.61 o 
  -7   5  18       13.09       15.73     12.61 o 
  -6   5  18       97.64      115.61     14.77 o 
  -5   5  18      399.37      387.84     19.98 o 
  -4   5  18      153.22      137.84     10.57 o 
  -3   5  18       11.81       26.23      6.87 o 
  -2   5  18        3.71        2.85      6.19 o 
  -1   5  18       15.93       29.69      6.39 o 
   0   5  18      215.78      206.22      9.59 o 
   1   5  18      157.96      153.36      8.21 o 
   2   5  18        1.53        6.49      6.81 o 
   3   5  18        0.28        9.78      6.57 o 
   4   5  18      154.38      148.96      9.64 o 
   5   5  18      109.90      124.73      9.92 o 
   6   5  18       25.51       21.79      9.89 o 
   7   5  18       77.70       50.80     19.17 o 
   8   5  18       72.48       84.11     19.59 o 
   9   5  18        4.96      -12.14     22.93 o 
  10   5  18        3.26       -0.65     25.94 o 
 -10   6  18       20.49       27.75     28.02 o 
  -9   6  18       33.41        1.67     20.22 o 
  -8   6  18       41.90       43.68     18.76 o 
  -7   6  18      142.35      157.74     15.93 o 
  -6   6  18       35.63       21.40     13.96 o 
  -5   6  18       97.81       97.26     11.38 o 
  -4   6  18      254.41      261.76     11.03 o 
  -3   6  18      231.18      254.21     10.75 o 
  -2   6  18      161.77      172.26     13.87 o 
  -1   6  18      506.58      523.44     13.58 o 
   0   6  18       88.80      107.63      8.49 o 
   1   6  18      576.17      582.22     16.60 o 
   2   6  18      118.36      120.49      8.52 o 
   3   6  18        4.57       -1.04      7.90 o 
   4   6  18      170.42      165.34     10.53 o 
   5   6  18       30.15       14.68      9.56 o 
   6   6  18       88.87       83.33     19.89 o 
   7   6  18        7.43        8.47     14.12 o 
   8   6  18      152.25      193.79     25.02 o 
   9   6  18       83.92      103.48     35.55 o 
  -9   7  18        1.29      -37.75     37.75 o 
  -8   7  18        0.47        3.78     21.51 o 
  -7   7  18       26.15       43.37     14.39 o 
  -6   7  18      215.86      183.38     13.82 o 
  -5   7  18       37.85       19.29     10.47 o 
  -4   7  18       91.03       79.99      9.87 o 
  -3   7  18       43.05       44.29      8.19 o 
  -2   7  18        2.34       -6.54      7.17 o 
  -1   7  18       55.02       55.86      8.39 o 
   0   7  18      301.60      313.84     11.71 o 
   1   7  18        0.82       -7.12      7.12 o 
   2   7  18        4.58        1.48      7.06 o 
   3   7  18       18.00       26.07      7.94 o 
   4   7  18      135.30      141.41     10.81 o 
   5   7  18        2.15       13.62      9.23 o 
   6   7  18       11.29       19.46     10.15 o 
   7   7  18       50.17       45.39     18.54 o 
   8   7  18        7.40       65.44     42.15 o 
  -7   8  18        3.62        1.26     13.60 o 
  -6   8  18        8.28        6.59     10.81 o 
  -5   8  18        0.58        6.36     10.44 o 
  -4   8  18       22.43       22.79     10.41 o 
  -3   8  18        3.96        5.66      8.07 o 
  -2   8  18       18.81       12.53      7.88 o 
  -1   8  18        8.63       -2.75      8.03 o 
   0   8  18        4.88       12.94      8.95 o 
   1   8  18        3.14        1.22      8.38 o 
   2   8  18       68.79       78.13     10.03 o 
   3   8  18       44.62       45.47     18.28 o 
   4   8  18        0.04        5.22     11.16 o 
   5   8  18        0.48      -11.59     11.59 o 
   6   8  18        1.41        2.76     12.71 o 
  -4   9  18        6.84       -5.02     12.39 o 
  -3   9  18       63.76       66.34     11.18 o 
  -2   9  18        9.23       16.92      9.99 o 
  -1   9  18        4.92      -10.89     10.89 o 
   0   9  18        1.97        0.05      8.85 o 
   1   9  18        3.19        3.87      9.03 o 
   2   9  18      125.27      119.90     13.62 o 
   3   9  18        4.33        0.04     11.36 o 
 -12   1  19      115.03      106.17     26.64 o 
 -11   1  19       95.24       87.79     22.74 o 
 -10   1  19       21.32       25.04     18.80 o 
  -9   1  19       54.97       66.75     18.44 o 
  -8   1  19        5.49        0.80     12.34 o 
  -7   1  19      244.44      254.86     15.78 o 
  -6   1  19      578.61      582.30     18.29 o 
  -5   1  19       57.69       51.72      8.30 o 
  -4   1  19     1582.93     1501.33     22.00 o 
  -3   1  19     1374.76     1279.97     20.03 o 
  -2   1  19       14.28       10.32      4.58 o 
  -1   1  19     3073.46     3058.40     37.81 o 
   0   1  19     1574.91     1470.10     19.85 o 
   1   1  19      978.43     1022.45     15.37 o 
   2   1  19     2046.98     2035.04     27.09 o 
   3   1  19       46.32       51.25      7.56 o 
   4   1  19      717.22      673.76     16.62 o 
   5   1  19      298.46      336.89     22.11 o 
   6   1  19      146.16      153.22     15.06 o 
   7   1  19      126.07      119.55     15.94 o 
   8   1  19        4.62       -3.06     16.59 o 
   9   1  19      111.55      103.43     20.22 o 
  10   1  19      136.60      103.36     23.53 o 
  11   1  19        5.89       28.38     22.11 o 
  12   1  19       27.02       39.23     37.57 o 
 -12   2  19        0.56      -12.64     24.15 o 
 -11   2  19       57.70       52.15     22.68 o 
 -10   2  19      104.10      111.45     23.55 o 
  -9   2  19       34.15       27.48     14.50 o 
  -8   2  19      612.12      619.52     23.12 o 
  -7   2  19      611.98      621.68     21.97 o 
  -6   2  19      306.14      291.51     15.80 o 
  -5   2  19     1436.53     1459.72     48.84 o 
  -4   2  19       97.24       87.70      6.37 o 
  -3   2  19      285.07      308.49      8.82 o 
  -2   2  19     1688.29     1655.31     21.91 o 
  -1   2  19      174.85      172.91      7.25 o 
   0   2  19     3087.81     3052.27     35.64 o 
   1   2  19     1036.69     1051.72     16.78 o 
   2   2  19        1.94       -0.58      4.95 o 
   3   2  19      259.61      290.27     10.28 o 
   4   2  19      588.94      655.66     16.49 o 
   5   2  19     1055.22     1042.33     23.26 o 
   6   2  19     1407.12     1515.58     37.03 o 
   7   2  19       50.96       59.13     21.35 o 
   8   2  19        4.92       25.64     16.90 o 
   9   2  19      102.63      121.96     21.15 o 
  10   2  19        2.56       15.34     21.68 o 
  11   2  19       54.64       80.44     24.41 o 
 -12   3  19       30.79       33.83     24.51 o 
 -11   3  19        0.20       39.92     22.87 o 
 -10   3  19       41.76       71.63     25.98 o 
  -9   3  19        2.48       -1.58     16.63 o 
  -8   3  19        9.91       19.27     15.81 o 
  -7   3  19       26.51       32.54     14.07 o 
  -6   3  19      217.09      183.57     12.36 o 
  -5   3  19      115.95      132.28      9.38 o 
  -4   3  19       73.36       56.52      6.37 o 
  -3   3  19       68.50       68.05      6.76 o 
  -2   3  19        3.61        4.05      5.07 o 
  -1   3  19        8.11        8.16      4.97 o 
   0   3  19       10.77       15.04      5.10 o 
   1   3  19      230.03      254.59      9.26 o 
   2   3  19        0.66        1.09      4.98 o 
   3   3  19       18.46       28.36      6.44 o 
   4   3  19       21.50       42.77      7.61 o 
   5   3  19      276.46      291.78     15.86 o 
   6   3  19        2.89       -7.20     12.71 o 
   7   3  19        0.17       14.50     17.19 o 
   8   3  19       65.55       74.74     19.59 o 
   9   3  19        0.07       -8.08     24.60 o 
  10   3  19        0.14      -20.64     20.64 o 
  11   3  19        0.06       -5.81     23.07 o 
 -11   4  19       10.74       14.67     22.34 o 
 -10   4  19       65.26       85.86     20.66 o 
  -9   4  19       44.30       46.61     17.70 o 
  -8   4  19      238.96      226.79     19.23 o 
  -7   4  19      317.11      304.13     19.78 o 
  -6   4  19        3.43        1.04      8.98 o 
  -5   4  19      403.25      421.54     14.85 o 
  -4   4  19      303.34      296.70     10.37 o 
  -3   4  19      663.98      680.84     13.75 o 
  -2   4  19      295.55      310.19      9.39 o 
  -1   4  19      110.80      113.26      6.84 o 
   0   4  19       60.78       53.37      6.00 o 
   1   4  19       29.62       22.77      5.97 o 
   2   4  19       97.17       99.53      7.74 o 
   3   4  19     1164.31     1158.16     22.86 o 
   4   4  19       57.74       67.08      8.81 o 
   5   4  19       34.21       53.39     11.99 o 
   6   4  19      140.65      157.30     14.62 o 
   7   4  19       46.93       52.66     29.32 o 
   8   4  19      221.60      205.29     23.01 o 
   9   4  19        0.49        1.70     19.92 o 
  10   4  19        4.79       19.04     22.80 o 
  11   4  19        9.79       -1.40     27.96 o 
 -11   5  19        3.37       -2.56     26.76 o 
 -10   5  19       31.35       66.66     22.78 o 
  -9   5  19      168.58      172.44     23.51 o 
  -8   5  19       16.32       30.52     18.99 o 
  -7   5  19      141.62      125.41     16.00 o 
  -6   5  19       85.11      109.32     12.00 o 
  -5   5  19        8.51       12.07      9.81 o 
  -4   5  19      540.58      534.24     14.81 o 
  -3   5  19      292.20      310.93     12.49 o 
  -2   5  19      129.39      136.52     10.02 o 
  -1   5  19      449.94      467.34     12.79 o 
   0   5  19      185.12      202.05      9.08 o 
   1   5  19       57.06       50.58      7.67 o 
   2   5  19      703.22      763.01     24.01 o 
   3   5  19       21.31       23.64      7.77 o 
   4   5  19      198.39      190.04     10.73 o 
   5   5  19       70.64      101.14     13.32 o 
   6   5  19       20.62       24.85     10.27 o 
   7   5  19      149.23      198.00     16.55 o 
   8   5  19        1.65        2.58     24.86 o 
   9   5  19        1.59       11.93     32.09 o 
  10   5  19       53.39       79.95     27.06 o 
 -10   6  19        5.64      -23.05     39.01 o 
  -9   6  19       25.61       20.80     20.12 o 
  -8   6  19       35.83       43.20     19.62 o 
  -7   6  19       23.31       34.75     14.21 o 
  -6   6  19       79.88       87.23     14.19 o 
  -5   6  19        4.95        9.10     10.08 o 
  -4   6  19       12.66        5.19      8.54 o 
  -3   6  19      105.76       99.71      8.82 o 
  -2   6  19       50.25       48.72      7.91 o 
  -1   6  19      109.56      123.16      8.78 o 
   0   6  19      137.04      138.10      9.61 o 
   1   6  19        0.97        0.49      7.13 o 
   2   6  19       44.01       53.77      8.08 o 
   3   6  19       76.32       88.87     10.93 o 
   4   6  19        1.88       12.20      8.86 o 
   5   6  19        4.76      -12.96     12.96 o 
   6   6  19        1.82        3.95     17.57 o 
   7   6  19        0.70        0.62     22.25 o 
   8   6  19        8.85      -11.69     21.41 o 
   9   6  19        0.09       30.93     24.44 o 
  -8   7  19       16.57      -18.23     18.23 o 
  -7   7  19        2.13       10.51     17.21 o 
  -6   7  19       27.80        8.70     13.40 o 
  -5   7  19        6.41        6.27     10.78 o 
  -4   7  19        1.45       -9.82      9.82 o 
  -3   7  19      114.31      142.74      9.81 o 
  -2   7  19        0.25       -1.11      7.60 o 
  -1   7  19       81.06       92.09      8.58 o 
   0   7  19       24.76       29.52      8.16 o 
   1   7  19        4.57       12.93      7.87 o 
   2   7  19       58.61       67.79      9.01 o 
   3   7  19        3.77       16.41      8.27 o 
   4   7  19       19.00       13.75      8.54 o 
   5   7  19        1.74        6.17      9.78 o 
   6   7  19       23.56       23.67     10.94 o 
   7   7  19        6.39        2.31     13.21 o 
  -6   8  19        0.77       -6.11     12.82 o 
  -5   8  19       42.49       28.23     11.30 o 
  -4   8  19       20.39       22.03     10.84 o 
  -3   8  19        5.70       -2.68      8.98 o 
  -2   8  19       40.48       36.23      9.30 o 
  -1   8  19        7.92       -4.78      8.45 o 
   0   8  19       19.30        7.93     10.17 o 
   1   8  19      268.52      289.32     14.81 o 
   2   8  19       40.61       31.03     12.47 o 
   3   8  19       10.87       -1.42      9.54 o 
   4   8  19        9.64       20.94     12.20 o 
   5   8  19        4.02        0.28     14.76 o 
   6   8  19       12.84       10.64     13.22 o 
  -3   9  19       14.17       27.35     14.63 o 
  -2   9  19        9.93        0.49     12.62 o 
  -1   9  19       10.03       19.61      9.81 o 
   0   9  19        7.90       15.37     10.31 o 
   1   9  19       13.16        7.17      9.56 o 
   2   9  19        8.08       10.57     12.02 o 
   3   9  19        0.49       -3.08     11.90 o 
 -12   0  20        6.00        0.39     26.03 o 
 -11   0  20       33.04       43.73     28.92 o 
 -10   0  20      230.23      245.19     29.81 o 
  -9   0  20       45.50       64.38     52.85 o 
  -8   0  20      182.26      210.40     27.13 o 
  -7   0  20       84.96       99.29     16.09 o 
  -6   0  20      663.49      698.66     42.47 o 
  -5   0  20     1901.28     1805.34     71.68 o 
  -4   0  20      320.70      323.86     30.07 o 
  -3   0  20     4303.55     4252.00     77.23 o 
  -2   0  20     2992.95     2866.49     48.08 o 
  -1   0  20      266.74      306.07     12.21 o 
   0   0  20     5871.44     5850.07     90.77 o 
   1   0  20      147.44      179.22     18.16 o 
   2   0  20      650.10      618.20     19.78 o 
   3   0  20      595.86      581.99     19.91 o 
   4   0  20      205.58      228.21     18.38 o 
   5   0  20       11.59        9.84     12.93 o 
   6   0  20      431.02      432.86     29.81 o 
   7   0  20        2.46      -18.26     18.26 o 
   8   0  20       25.59        3.38     20.97 o 
   9   0  20      159.54      126.24     26.40 o 
  10   0  20      138.40      105.95     27.68 o 
  11   0  20      208.91      179.32     44.04 o 
  12   0  20       71.74       98.16     46.56 o 
 -12   1  20       31.04       12.16     26.50 o 
 -11   1  20        2.96        8.18     22.53 o 
 -10   1  20        0.70        2.08     16.56 o 
  -9   1  20       77.37       51.19     17.82 o 
  -8   1  20      258.22      255.79     17.23 o 
  -7   1  20      199.97      220.22     15.33 o 
  -6   1  20      172.32      177.94     12.53 o 
  -5   1  20       96.99       83.37     10.15 o 
  -4   1  20     2458.15     2432.92     37.20 o 
  -3   1  20      535.34      558.30     13.85 o 
  -2   1  20       27.62       33.53      5.33 o 
  -1   1  20     1616.54     1625.73     22.85 o 
   0   1  20      144.30      160.62      6.84 o 
   1   1  20      114.44      128.13      6.46 o 
   2   1  20     3244.53     3131.12     38.97 o 
   3   1  20      834.01      779.43     25.17 o 
   4   1  20      136.14      120.43      9.44 o 
   5   1  20      197.73      215.95     13.27 o 
   6   1  20      164.57      164.71     19.67 o 
   7   1  20      165.60      185.46     17.27 o 
   8   1  20        5.73       -6.14     15.48 o 
   9   1  20      117.81      130.87     22.19 o 
  10   1  20       64.93       84.63     23.55 o 
  11   1  20       68.38       77.66     25.35 o 
 -12   2  20       14.75      -21.86     21.86 o 
 -11   2  20        0.19        7.10     26.00 o 
 -10   2  20       51.91       22.15     21.55 o 
  -9   2  20       23.31        1.76     28.88 o 
  -8   2  20       92.80      101.67     16.20 o 
  -7   2  20      275.22      270.63     16.23 o 
  -6   2  20        4.65        7.61     11.24 o 
  -5   2  20      272.85      268.77     13.32 o 
  -4   2  20       74.84       69.22      7.47 o 
  -3   2  20      432.90      410.52     10.14 o 
  -2   2  20      285.95      275.18      8.40 o 
  -1   2  20      359.27      363.83     10.11 o 
   0   2  20      292.48      317.29      8.84 o 
   1   2  20      248.03      249.84      8.66 o 
   2   2  20       39.59       34.26      5.63 o 
   3   2  20       22.89       15.71      6.98 o 
   4   2  20       19.60       14.85      7.55 o 
   5   2  20        5.57        7.48      8.63 o 
   6   2  20       23.99       37.38     13.98 o 
   7   2  20       40.59       47.97     17.06 o 
   8   2  20       89.41       57.09     18.39 o 
   9   2  20       51.59       30.43     20.12 o 
  10   2  20       18.31       12.26     21.39 o 
  11   2  20       10.98       47.94     25.22 o 
 -12   3  20        9.76       51.48     34.08 o 
 -11   3  20       60.88       91.72     24.12 o 
 -10   3  20      229.95      220.87     29.61 o 
  -9   3  20      185.07      208.54     21.30 o 
  -8   3  20       14.85       19.22     15.61 o 
  -7   3  20      620.79      597.43     25.33 o 
  -6   3  20     1118.91     1132.39     28.04 o 
  -5   3  20       62.14       65.63     14.47 o 
  -4   3  20      320.69      348.79     14.35 o 
  -3   3  20     1221.89     1176.49     18.65 o 
  -2   3  20     1523.12     1493.90     21.63 o 
  -1   3  20      164.36      166.93      8.30 o 
   0   3  20      794.49      755.61     17.11 o 
   1   3  20     1867.07     1892.24     24.59 o 
   2   3  20       13.36        8.93      5.80 o 
   3   3  20       62.40       55.53      7.15 o 
   4   3  20     2573.30     2526.29     50.73 o 
   5   3  20        2.64       14.30      9.84 o 
   6   3  20       46.32       19.92     15.97 o 
   7   3  20      119.33      132.41     19.89 o 
   8   3  20       75.57       86.41     20.73 o 
   9   3  20       66.33       72.59     21.85 o 
  10   3  20        3.00       -2.00     23.56 o 
  11   3  20       88.32       79.32     28.17 o 
 -11   4  20       11.52        6.39     20.51 o 
 -10   4  20       14.56       45.10     19.57 o 
  -9   4  20       93.13       87.97     26.85 o 
  -8   4  20      219.89      241.61     19.94 o 
  -7   4  20       35.50       55.10     14.90 o 
  -6   4  20      155.48      142.72     14.02 o 
  -5   4  20      268.12      243.07     12.42 o 
  -4   4  20       12.54        9.07      7.16 o 
  -3   4  20      125.73      137.82      7.93 o 
  -2   4  20      237.01      269.85      9.21 o 
  -1   4  20       25.84       27.84      6.03 o 
   0   4  20      323.41      307.68      9.48 o 
   1   4  20        4.62        7.42      5.98 o 
   2   4  20      435.76      412.83     12.43 o 
   3   4  20        6.09       11.48      7.68 o 
   4   4  20        0.78       -7.57      7.57 o 
   5   4  20      229.11      267.65     13.01 o 
   6   4  20      255.60      331.86     18.00 o 
   7   4  20        0.15        1.57     21.28 o 
   8   4  20       28.40      -17.12     17.96 o 
   9   4  20        4.49        2.00     21.20 o 
  10   4  20        3.16        1.54     22.95 o 
 -10   5  20        7.73      -10.22     21.16 o 
  -9   5  20       97.13      108.06     32.29 o 
  -8   5  20       52.56       76.68     20.51 o 
  -7   5  20       26.90       21.75     17.21 o 
  -6   5  20        2.10        8.60     12.78 o 
  -5   5  20        0.23        1.73      9.95 o 
  -4   5  20      112.05      124.34     10.29 o 
  -3   5  20      108.28       98.63      8.78 o 
  -2   5  20      720.84      656.11     18.19 o 
  -1   5  20      699.67      741.87     16.41 o 
   0   5  20      472.40      447.96     15.15 o 
   1   5  20       24.95       31.52      7.24 o 
   2   5  20      434.96      405.55     15.57 o 
   3   5  20       11.15        5.56      8.01 o 
   4   5  20        6.01        5.38      8.35 o 
   5   5  20       20.19       18.18      9.09 o 
   6   5  20       73.35       58.71     26.19 o 
   7   5  20        0.31      -12.50     17.02 o 
   8   5  20        3.18      -14.51     23.43 o 
   9   5  20       62.01       37.16     26.13 o 
  10   5  20        0.08       17.61     33.98 o 
  -9   6  20       18.52       24.66     20.81 o 
  -8   6  20      100.73       76.54     21.09 o 
  -7   6  20       41.44       53.04     18.49 o 
  -6   6  20      109.21      104.22     15.29 o 
  -5   6  20      177.44      180.45     13.63 o 
  -4   6  20       59.76       69.03     11.18 o 
  -3   6  20      569.18      551.15     15.14 o 
  -2   6  20      333.83      357.99     12.33 o 
  -1   6  20       43.86       34.27      7.64 o 
   0   6  20      170.72      165.52     11.16 o 
   1   6  20       54.94       57.10      8.56 o 
   2   6  20       11.15        1.36      8.48 o 
   3   6  20      295.40      281.48     14.98 o 
   4   6  20        5.36       -7.10     10.27 o 
   5   6  20        1.49       -8.96     10.32 o 
   6   6  20        1.58       -1.15     11.23 o 
   7   6  20        2.45        6.46     26.11 o 
   8   6  20        9.67        2.34     22.57 o 
   9   6  20       36.53       46.56     30.83 o 
  -8   7  20        1.10       18.00     19.07 o 
  -7   7  20       38.30       42.62     18.37 o 
  -6   7  20        4.27       14.28     14.11 o 
  -5   7  20       78.56       83.98     14.71 o 
  -4   7  20      218.43      189.73     13.51 o 
  -3   7  20        0.54       -6.21      8.96 o 
  -2   7  20        1.12       -7.93      7.93 o 
  -1   7  20      507.13      521.56     14.64 o 
   0   7  20      391.13      332.83     13.00 o 
   1   7  20        5.41       10.99      8.98 o 
   2   7  20      315.81      356.52     14.02 o 
   3   7  20       53.78       47.90      9.38 o 
   4   7  20        5.75       12.31      9.09 o 
   5   7  20        0.48      -10.23     10.23 o 
   6   7  20        0.25       12.91     12.08 o 
   7   7  20        3.74        2.30     18.32 o 
  -6   8  20       24.10        7.07     16.41 o 
  -5   8  20       52.36       41.50     13.94 o 
  -4   8  20        2.49        9.75     12.62 o 
  -3   8  20        8.07       13.91     10.84 o 
  -2   8  20        0.70        4.20      9.28 o 
  -1   8  20        3.68        4.10      8.84 o 
   0   8  20        8.93       12.96      9.24 o 
   1   8  20        0.94       -3.47      9.91 o 
   2   8  20        1.70       -1.82     10.16 o 
   3   8  20        7.72        1.61     10.16 o 
   4   8  20        4.07       13.11     12.63 o 
   5   8  20       11.10        1.13     13.33 o 
  -3   9  20       40.95       49.70     21.40 o 
  -2   9  20       58.05       76.94     12.77 o 
  -1   9  20        1.58       -3.23     10.99 o 
   0   9  20       69.28       66.68     11.88 o 
   1   9  20       74.15       56.77     12.62 o 
   2   9  20       24.15       20.34      9.96 o 
 -12   1  21       40.94       19.86     25.97 o 
 -11   1  21       25.52       17.04     28.78 o 
 -10   1  21       59.44       74.61     18.66 o 
  -9   1  21      240.95      257.72     20.66 o 
  -8   1  21       11.99       12.59     13.47 o 
  -7   1  21      232.41      233.57     15.79 o 
  -6   1  21       31.77       35.05     10.80 o 
  -5   1  21       61.80       54.61      9.74 o 
  -4   1  21      753.88      737.47     20.22 o 
  -3   1  21       14.94        9.96      6.58 o 
  -2   1  21     2807.74     2805.92     33.74 o 
  -1   1  21     1373.88     1372.39     36.12 o 
   0   1  21       33.44       22.21      5.26 o 
   1   1  21      797.95      779.77     15.84 o 
   2   1  21     1768.96     1715.01     26.23 o 
   3   1  21      368.56      353.00     12.72 o 
   4   1  21     1081.50     1108.99     24.91 o 
   5   1  21        1.27       -5.24     10.06 o 
   6   1  21       27.43       16.09     13.46 o 
   7   1  21        3.69       14.91     14.70 o 
   8   1  21      229.12      208.81     19.76 o 
   9   1  21       62.37       60.63     21.75 o 
  10   1  21        3.35        8.49     20.79 o 
  11   1  21       19.19        2.36     28.81 o 
 -12   2  21        2.04       23.94     24.55 o 
 -11   2  21        4.09       -1.73     21.92 o 
 -10   2  21        1.78       17.89     19.79 o 
  -9   2  21       57.28       21.75     21.97 o 
  -8   2  21      366.59      380.89     19.92 o 
  -7   2  21       16.49       30.28     12.84 o 
  -6   2  21      368.49      396.66     17.82 o 
  -5   2  21      999.55      965.45     25.18 o 
  -4   2  21       10.77        4.13      7.64 o 
  -3   2  21     1344.65     1330.76     19.42 o 
  -2   2  21      411.59      433.49     11.78 o 
  -1   2  21       88.46      106.81      6.55 o 
   0   2  21     2455.31     2471.41     32.22 o 
   1   2  21       24.41       16.87      5.53 o 
   2   2  21     1273.19     1278.69     25.38 o 
   3   2  21      285.39      299.76     10.87 o 
   4   2  21       45.37       22.78     10.89 o 
   5   2  21      287.56      309.29     16.47 o 
   6   2  21       43.51       58.75     14.24 o 
   7   2  21       19.26        7.68     17.38 o 
   8   2  21      232.91      214.96     23.68 o 
   9   2  21        0.75       19.42     20.64 o 
  10   2  21       19.83       -0.19     23.01 o 
  11   2  21        9.17        6.79     23.68 o 
 -11   3  21       24.71        8.64     25.85 o 
 -10   3  21        6.55       31.63     18.99 o 
  -9   3  21        6.64       15.58     17.22 o 
  -8   3  21       14.94        5.03     16.17 o 
  -7   3  21       62.70       69.79     16.04 o 
  -6   3  21       90.42       88.05     13.21 o 
  -5   3  21       63.82       55.76     12.01 o 
  -4   3  21       47.68       49.70     10.13 o 
  -3   3  21      123.92      119.00      7.46 o 
  -2   3  21      746.00      737.49     15.99 o 
  -1   3  21       80.96       88.42      7.75 o 
   0   3  21       27.03       20.05      5.67 o 
   1   3  21      759.91      704.50     18.61 o 
   2   3  21        0.56       -6.53      6.53 o 
   3   3  21      873.29      851.37     17.13 o 
   4   3  21      152.82      211.78     11.02 o 
   5   3  21        9.62      -11.43     11.43 o 
   6   3  21      136.96      129.18     18.84 o 
   7   3  21       51.45       47.76     18.81 o 
   8   3  21        4.57        8.26     18.54 o 
   9   3  21        0.22      -15.81     19.05 o 
  10   3  21        4.16      -21.37     37.97 o 
  11   3  21        9.25      -12.49     22.98 o 
 -11   4  21       45.39       50.40     25.12 o 
 -10   4  21       15.18       18.60     18.35 o 
  -9   4  21        1.34       -5.48     17.20 o 
  -8   4  21       75.43       87.66     17.67 o 
  -7   4  21      113.59      134.80     17.98 o 
  -6   4  21      282.83      278.30     18.96 o 
  -5   4  21      709.32      688.54     21.83 o 
  -4   4  21       65.08       70.11      9.61 o 
  -3   4  21      327.19      367.46     11.01 o 
  -2   4  21     1116.71     1064.57     18.04 o 
  -1   4  21      558.22      551.03     14.99 o 
   0   4  21      153.68      192.22      8.80 o 
   1   4  21       36.46       33.27      7.30 o 
   2   4  21      462.59      438.16     17.72 o 
   3   4  21      155.80      143.56     10.30 o 
   4   4  21       92.40       74.61      9.74 o 
   5   4  21      162.01      143.23     16.52 o 
   6   4  21      188.22      180.95     20.27 o 
   7   4  21       30.64       22.65     23.28 o 
   8   4  21        4.57       -1.78     20.15 o 
   9   4  21       24.98       -9.52     20.74 o 
  10   4  21        7.02      -11.73     23.66 o 
 -10   5  21       14.24      -14.51     22.02 o 
  -9   5  21       46.46       38.20     20.41 o 
  -8   5  21       40.07       24.93     19.16 o 
  -7   5  21       39.98       64.08     18.72 o 
  -6   5  21      291.46      279.34     22.62 o 
  -5   5  21      148.38      152.52     14.92 o 
  -4   5  21      596.05      601.76     19.48 o 
  -3   5  21        4.41      -10.19     10.19 o 
  -2   5  21       37.18       50.31      7.96 o 
  -1   5  21      659.68      715.40     16.72 o 
   0   5  21       13.10        5.64      7.10 o 
   1   5  21      803.48      797.32     19.07 o 
   2   5  21       39.18       33.28      9.07 o 
   3   5  21        2.31       11.36      9.01 o 
   4   5  21      266.34      279.13     17.92 o 
   5   5  21        1.51        5.87     11.74 o 
   6   5  21      403.21      341.02     21.19 o 
   7   5  21        3.34       23.34     28.00 o 
   8   5  21       62.71       97.16     26.16 o 
   9   5  21        3.10       22.61     26.13 o 
  -9   6  21        0.43       13.59     21.08 o 
  -8   6  21        4.12       -8.20     19.31 o 
  -7   6  21       18.00        0.54     18.21 o 
  -6   6  21       40.28       37.92     18.23 o 
  -5   6  21       21.91       31.67     13.46 o 
  -4   6  21       50.90       32.50     12.18 o 
  -3   6  21       37.22       42.35      9.42 o 
  -2   6  21       29.10       27.96      8.16 o 
  -1   6  21      178.03      153.52      9.70 o 
   0   6  21        0.81       -2.56      8.00 o 
   1   6  21      165.63      177.59     11.79 o 
   2   6  21       58.10       79.97     10.15 o 
   3   6  21       28.79       26.45      9.51 o 
   4   6  21        2.56        9.95     13.30 o 
   5   6  21       41.16       55.59     11.98 o 
   6   6  21       14.67       11.55     12.03 o 
   7   6  21       30.08       53.71     22.82 o 
   8   6  21        2.80        2.56     28.94 o 
  -8   7  21       42.13       32.97     20.60 o 
  -7   7  21       84.71       80.53     20.53 o 
  -6   7  21       28.14       34.64     18.58 o 
  -5   7  21       22.51       36.21     13.97 o 
  -4   7  21       65.41       74.75     22.44 o 
  -3   7  21       65.45       80.67     12.00 o 
  -2   7  21        6.24        0.51      9.27 o 
  -1   7  21      115.36      114.36     10.48 o 
   0   7  21       14.91       23.67     10.06 o 
   1   7  21      101.48       95.68     10.77 o 
   2   7  21       28.76       33.15      9.77 o 
   3   7  21       27.64       36.49      9.85 o 
   4   7  21       17.81       19.04      9.73 o 
   5   7  21        4.59       15.89     11.24 o 
   6   7  21       10.08        7.02     12.89 o 
   7   7  21       33.07       20.92     23.60 o 
  -6   8  21       20.63        0.19     16.99 o 
  -5   8  21       20.36       20.08     16.90 o 
  -4   8  21        4.64        0.91     15.63 o 
  -3   8  21      102.37      110.50     19.01 o 
  -2   8  21        8.51       -7.86     10.85 o 
  -1   8  21        4.24       12.17     11.49 o 
   0   8  21      296.46      299.95     14.20 o 
   1   8  21        0.77      -10.87     12.31 o 
   2   8  21        0.67       10.70     10.87 o 
   3   8  21       72.98       88.81     12.08 o 
   4   8  21        9.35       -5.13     18.52 o 
   5   8  21       41.34       41.00     24.35 o 
  -1   9  21       21.85        3.68     13.62 o 
   0   9  21        0.38        2.34     11.17 o 
   1   9  21       21.06       21.40     22.03 o 
 -12   0  22       35.74       11.82     28.10 o 
 -11   0  22       31.96       32.25     71.41 o 
 -10   0  22       22.96       23.04     26.69 o 
  -9   0  22      171.42      179.55     27.78 o 
  -8   0  22      741.87      734.02     40.92 o 
  -7   0  22      547.86      499.04     39.72 o 
  -6   0  22       80.67      115.29     17.31 o 
  -5   0  22      156.00      175.10     24.58 o 
  -4   0  22      241.19      269.10     18.87 o 
  -3   0  22     3553.16     3370.44     75.41 o 
  -2   0  22       99.25       96.30     13.94 o 
  -1   0  22      751.19      737.71     26.27 o 
   0   0  22     1550.49     1496.30     40.54 o 
   1   0  22       30.50       49.79     13.62 o 
   2   0  22     4222.17     4333.91     93.46 o 
   3   0  22       12.04       12.51     12.44 o 
   4   0  22      149.73      154.41     17.29 o 
   5   0  22      689.59      711.45     29.84 o 
   6   0  22       24.49       38.33     20.21 o 
   7   0  22        1.88      -28.12     32.09 o 
   8   0  22        1.91       -5.16     37.75 o 
   9   0  22       30.72       71.39     25.56 o 
  10   0  22      239.00      245.39     44.67 o 
  11   0  22       13.29       63.55     44.67 o 
 -12   1  22       16.41       19.21     24.07 o 
 -11   1  22        0.25       11.60     23.21 o 
 -10   1  22        8.93      -17.91     17.91 o 
  -9   1  22       46.09       35.40     22.75 o 
  -8   1  22       52.53       48.01     14.12 o 
  -7   1  22       44.20       33.25     12.55 o 
  -6   1  22      270.73      260.54     16.32 o 
  -5   1  22      875.90      814.49     24.34 o 
  -4   1  22      160.77      146.38     15.00 o 
  -3   1  22      546.33      538.05     17.10 o 
  -2   1  22      625.43      644.11     18.10 o 
  -1   1  22      196.28      169.17      8.79 o 
   0   1  22      918.45      931.38     22.42 o 
   1   1  22      112.41       88.58      7.82 o 
   2   1  22      195.50      231.50     11.20 o 
   3   1  22      191.63      208.41     12.77 o 
   4   1  22     1320.85     1336.39     37.28 o 
   5   1  22        6.90       15.75     13.74 o 
   6   1  22        1.21        5.40     16.43 o 
   7   1  22        2.20        3.09     22.34 o 
   8   1  22        7.57       -2.92     16.69 o 
   9   1  22      247.52      212.86     25.28 o 
  10   1  22        5.97      -22.52     22.52 o 
  11   1  22      125.38      125.36     27.84 o 
 -12   2  22        2.36       15.51     29.57 o 
 -11   2  22      109.19      140.58     26.88 o 
 -10   2  22       28.12       -9.62     27.69 o 
  -9   2  22        6.44      -15.35     16.47 o 
  -8   2  22       15.94       25.50     14.20 o 
  -7   2  22       43.08       30.80     12.55 o 
  -6   2  22       76.93      103.82     17.80 o 
  -5   2  22      769.51      769.20     32.69 o 
  -4   2  22       52.72       60.53     11.59 o 
  -3   2  22        5.19        9.07      9.61 o 
  -2   2  22       86.30       88.55      7.65 o 
  -1   2  22     1205.13     1144.65     30.11 o 
   0   2  22     1595.54     1538.63     24.34 o 
   1   2  22        9.80        5.04      6.55 o 
   2   2  22       31.04       29.62      7.13 o 
   3   2  22      712.70      658.85     15.79 o 
   4   2  22      145.71      173.18     12.77 o 
   5   2  22      181.85      189.91     14.82 o 
   6   2  22        0.61       13.13     11.79 o 
   7   2  22        8.18       18.88     19.73 o 
   8   2  22       23.46       25.75     19.76 o 
   9   2  22       91.23       91.84     37.82 o 
  10   2  22        1.23       12.69     22.18 o 
  11   2  22       30.50       32.58     25.06 o 
 -11   3  22        1.95       -5.34     22.81 o 
 -10   3  22      108.98       78.80     20.88 o 
  -9   3  22       10.77       -7.07     16.57 o 
  -8   3  22       42.52       17.75     16.09 o 
  -7   3  22      924.79      978.97     32.88 o 
  -6   3  22       54.10       69.14     13.31 o 
  -5   3  22      178.55      170.74     14.43 o 
  -4   3  22     2437.45     2380.46     73.32 o 
  -3   3  22       12.16        3.81      8.45 o 
  -2   3  22      339.74      355.30     10.56 o 
  -1   3  22      379.65      389.33     11.03 o 
   0   3  22        8.98       12.03      6.98 o 
   1   3  22      706.89      758.98     17.13 o 
   2   3  22      130.92      139.14      9.34 o 
   3   3  22       75.57       76.62      8.76 o 
   4   3  22      405.12      425.39     15.38 o 
   5   3  22        3.09       20.73     18.62 o 
   6   3  22      433.80      396.40     22.44 o 
   7   3  22       58.86       67.35     29.37 o 
   8   3  22       35.52       15.51     19.80 o 
   9   3  22        1.79       -8.56     19.96 o 
  10   3  22       11.20       -1.76     23.34 o 
 -11   4  22        8.43      -12.89     24.21 o 
 -10   4  22       21.72       48.46     23.71 o 
  -9   4  22       14.51       33.44     18.33 o 
  -8   4  22       55.40       68.99     18.16 o 
  -7   4  22      165.34      161.09     19.80 o 
  -6   4  22      229.48      242.91     23.80 o 
  -5   4  22      223.61      216.19     17.57 o 
  -4   4  22      162.77      143.57     12.82 o 
  -3   4  22       15.09       17.21      8.38 o 
  -2   4  22      156.32      163.65      9.04 o 
  -1   4  22       42.02       43.48      8.01 o 
   0   4  22      380.83      404.20     12.81 o 
   1   4  22        4.04        6.83      7.93 o 
   2   4  22       39.49       38.58      8.87 o 
   3   4  22      200.07      223.42     11.97 o 
   4   4  22      121.79      133.44     11.14 o 
   5   4  22        1.76        7.60      9.65 o 
   6   4  22       34.00       44.30     17.84 o 
   7   4  22       24.93       10.11     19.22 o 
   8   4  22       76.41       64.22     21.03 o 
   9   4  22        1.60        9.79     22.37 o 
  10   4  22        0.81        7.99     23.24 o 
 -10   5  22        2.28        3.79     21.83 o 
  -9   5  22       47.21       70.55     22.59 o 
  -8   5  22       93.76       99.01     21.70 o 
  -7   5  22        0.56       -8.22     17.92 o 
  -6   5  22      298.76      351.18     24.69 o 
  -5   5  22       88.15      105.29     24.87 o 
  -4   5  22       22.59       41.39     12.97 o 
  -3   5  22        2.40       -8.34     10.87 o 
  -2   5  22       14.32       18.60      8.61 o 
  -1   5  22        3.01        6.45      8.23 o 
   0   5  22       76.48       80.18     10.24 o 
   1   5  22      168.60      169.87     15.03 o 
   2   5  22        0.12       -8.98      8.98 o 
   3   5  22      200.51      157.85     12.07 o 
   4   5  22        1.76       -0.30      9.50 o 
   5   5  22        5.36       11.97     10.66 o 
   6   5  22      147.97      191.38     26.45 o 
   7   5  22      102.43       60.95     24.48 o 
   8   5  22        0.17        0.00     24.16 o 
   9   5  22        5.24       19.39     30.20 o 
  -9   6  22       79.02       95.28     23.22 o 
  -8   6  22       18.35       41.99     21.11 o 
  -7   6  22        9.46        5.23     19.08 o 
  -6   6  22      143.12      119.76     20.72 o 
  -5   6  22       19.83       22.00     17.23 o 
  -4   6  22        7.99       32.28     13.06 o 
  -3   6  22      249.36      254.26     17.14 o 
  -2   6  22       41.86       57.53      9.91 o 
  -1   6  22      131.13      118.52     10.60 o 
   0   6  22      159.64      161.14     16.36 o 
   1   6  22        6.09       -0.69      9.45 o 
   2   6  22      264.67      241.15     13.21 o 
   3   6  22       20.02       26.55     13.01 o 
   4   6  22        3.86       12.54     12.21 o 
   5   6  22      213.25      233.60     14.37 o 
   6   6  22       47.95       25.01     16.18 o 
   7   6  22        0.70       10.34     22.70 o 
   8   6  22       38.53       56.39     25.91 o 
  -7   7  22       17.90        9.61     19.46 o 
  -6   7  22       33.67       44.07     18.89 o 
  -5   7  22       12.11       -2.22     17.11 o 
  -4   7  22       34.12       38.06     16.94 o 
  -3   7  22       39.10       39.13     14.07 o 
  -2   7  22       74.72       83.56     12.46 o 
  -1   7  22       14.44       20.76     10.47 o 
   0   7  22       20.94       31.89     10.52 o 
   1   7  22      321.18      299.22     14.52 o 
   2   7  22        8.71        7.59      9.83 o 
   3   7  22       23.40       19.89     10.27 o 
   4   7  22        0.75        9.38     10.28 o 
   5   7  22       95.22      101.36     13.31 o 
   6   7  22       30.28       42.29     15.81 o 
  -5   8  22       32.17       40.51     17.82 o 
  -4   8  22        4.13        4.47     16.85 o 
  -3   8  22       41.93       40.27     16.81 o 
  -2   8  22        1.71       13.32     13.09 o 
  -1   8  22        0.19       23.15     12.52 o 
   0   8  22        7.01        5.58     10.58 o 
   1   8  22        2.90       10.21     10.25 o 
   2   8  22        7.12        0.24     11.32 o 
   3   8  22        0.22       16.68     11.44 o 
   4   8  22        0.11        8.80     13.89 o 
 -12   1  23       47.59       44.73     25.83 o 
 -11   1  23        4.95        3.13     23.14 o 
 -10   1  23      235.93      204.49     22.45 o 
  -9   1  23      162.28      174.02     20.77 o 
  -8   1  23       41.64       48.27     14.59 o 
  -7   1  23      441.87      478.48     21.06 o 
  -6   1  23      169.07      131.00     14.98 o 
  -5   1  23      790.29      778.61     21.89 o 
  -4   1  23      304.01      309.00     14.61 o 
  -3   1  23      468.53      432.38     15.96 o 
  -2   1  23      813.65      813.30     20.55 o 
  -1   1  23      220.64      226.61     12.60 o 
   0   1  23     1010.33      928.47     25.89 o 
   1   1  23      900.51      797.40     20.18 o 
   2   1  23       41.39       46.70      9.98 o 
   3   1  23       42.78       42.59     10.60 o 
   4   1  23      467.33      497.07     22.14 o 
   5   1  23        3.82        3.35     10.90 o 
   6   1  23      165.43      181.82     15.56 o 
   7   1  23        6.10        5.17     14.85 o 
   8   1  23        1.13       10.69     24.32 o 
   9   1  23        2.12        1.35     20.02 o 
  10   1  23        5.34      -11.76     23.28 o 
  11   1  23        1.64       28.61     25.60 o 
 -11   2  23       87.22       86.43     24.46 o 
 -10   2  23        1.03      -15.57     21.38 o 
  -9   2  23       75.30       69.15     18.34 o 
  -8   2  23      172.27      172.47     17.12 o 
  -7   2  23       41.27       42.67     13.91 o 
  -6   2  23      834.35      845.97     25.42 o 
  -5   2  23      130.21      107.82     13.81 o 
  -4   2  23      525.81      531.72     19.79 o 
  -3   2  23     1499.19     1457.24     29.06 o 
  -2   2  23      210.46      176.19     11.84 o 
  -1   2  23      409.12      412.41     13.79 o 
   0   2  23      312.84      310.45     11.11 o 
   1   2  23      171.60      163.41      9.38 o 
   2   2  23     1203.92     1223.69     21.63 o 
   3   2  23       53.99       72.90     10.01 o 
   4   2  23       54.15       58.88     11.20 o 
   5   2  23        6.04        7.35     11.79 o 
   6   2  23       13.71      -12.26     14.23 o 
   7   2  23       97.93      108.59     20.00 o 
   8   2  23        5.61       16.87     19.86 o 
   9   2  23       25.41       39.70     22.88 o 
  10   2  23        0.36       13.64     22.37 o 
 -11   3  23        4.04        6.57     23.67 o 
 -10   3  23        0.15      -12.85     19.30 o 
  -9   3  23       14.42       42.20     19.00 o 
  -8   3  23        5.37      -10.70     18.62 o 
  -7   3  23       48.43       79.94     17.25 o 
  -6   3  23       48.18       46.32     13.50 o 
  -5   3  23      249.51      247.33     16.98 o 
  -4   3  23        1.23       -6.77     10.53 o 
  -3   3  23        8.17        6.41     10.83 o 
  -2   3  23      138.50      148.19     12.52 o 
  -1   3  23      440.60      425.70     13.92 o 
   0   3  23      118.70      122.85     12.13 o 
   1   3  23        2.54        4.39      7.62 o 
   2   3  23       55.57       42.20      8.25 o 
   3   3  23      242.58      222.56     11.44 o 
   4   3  23       10.35       20.71     10.59 o 
   5   3  23        4.89      -13.57     13.57 o 
   6   3  23       13.91       16.06     15.37 o 
   7   3  23       14.28       13.73     18.69 o 
   8   3  23       32.14       19.10     21.75 o 
   9   3  23        3.62       -1.48     22.65 o 
  10   3  23        5.29       24.59     23.82 o 
 -10   4  23       11.05       -6.25     21.43 o 
  -9   4  23      106.56      123.46     20.83 o 
  -8   4  23       66.36       96.68     19.35 o 
  -7   4  23       34.52       40.95     19.26 o 
  -6   4  23      293.51      327.05     21.20 o 
  -5   4  23      199.99      202.44     18.20 o 
  -4   4  23      167.90      165.48     16.58 o 
  -3   4  23      489.22      514.48     21.77 o 
  -2   4  23       35.74       43.04     10.68 o 
  -1   4  23      360.31      348.62     17.72 o 
   0   4  23      581.82      541.03     16.53 o 
   1   4  23      131.66      104.30      9.98 o 
   2   4  23      100.81       90.23     10.07 o 
   3   4  23       13.69       12.65      9.00 o 
   4   4  23      269.43      229.36     13.08 o 
   5   4  23      233.76      243.49     20.71 o 
   6   4  23       35.96       17.43     18.13 o 
   7   4  23       19.74       18.61     18.77 o 
   8   4  23       55.54       57.60     21.64 o 
   9   4  23        4.97       11.77     22.42 o 
 -10   5  23       31.08      -22.65     37.12 o 
  -9   5  23        0.94      -20.63     20.63 o 
  -8   5  23       31.97       34.04     20.87 o 
  -7   5  23      405.09      352.52     26.20 o 
  -6   5  23       26.70       46.56     20.77 o 
  -5   5  23       63.79       70.43     17.84 o 
  -4   5  23      263.13      284.87     22.26 o 
  -3   5  23       22.28        4.39     16.61 o 
  -2   5  23     1143.46     1109.74     30.47 o 
  -1   5  23       28.89       20.27      9.84 o 
   0   5  23       25.33       29.30      9.98 o 
   1   5  23      213.36      255.11     20.48 o 
   2   5  23       47.95       60.00     10.40 o 
   3   5  23      244.07      253.84     15.19 o 
   4   5  23        5.16       19.07     10.40 o 
   5   5  23        0.10        4.32     13.28 o 
   6   5  23       23.15       68.87     23.97 o 
   7   5  23       35.40       70.06     24.45 o 
   8   5  23       21.82        0.42     56.63 o 
   9   5  23        0.87      -28.00     28.00 o 
  -8   6  23        2.08       19.21     24.10 o 
  -7   6  23        0.94       -5.39     20.83 o 
  -6   6  23        0.24       11.55     21.75 o 
  -5   6  23        3.86       10.39     17.74 o 
  -4   6  23       87.19       67.79     22.29 o 
  -3   6  23        0.29       29.41     16.57 o 
  -2   6  23        4.35       -6.25     12.00 o 
  -1   6  23       24.54       24.77     10.60 o 
   0   6  23       18.62       16.57     10.27 o 
   1   6  23       22.63       38.81     11.68 o 
   2   6  23        2.80        5.77     10.05 o 
   3   6  23        7.10        1.47     10.33 o 
   4   6  23       25.21       22.21     11.02 o 
   5   6  23       64.38       67.35     14.51 o 
   6   6  23        1.77      -16.21     16.21 o 
   7   6  23       70.16       22.26     37.75 o 
   8   6  23        7.61       -0.63     31.46 o 
  -7   7  23        3.16        6.08     29.91 o 
  -6   7  23        6.02       -4.57     18.68 o 
  -5   7  23       79.28      110.19     29.68 o 
  -4   7  23       70.17       50.76     17.90 o 
  -3   7  23       59.59       44.69     20.18 o 
  -2   7  23       48.88       88.14     17.77 o 
  -1   7  23       23.62       22.46     12.82 o 
   0   7  23       76.78       57.09     11.39 o 
   1   7  23       13.96       10.27     10.48 o 
   2   7  23        0.13        0.84     10.45 o 
   3   7  23       32.99        7.55     18.82 o 
   4   7  23       36.26       36.23     14.81 o 
   5   7  23       10.38        4.43     15.09 o 
   6   7  23        4.55       -4.73     20.40 o 
  -5   8  23        1.28       10.06     35.23 o 
  -4   8  23       11.13        4.95     17.31 o 
  -3   8  23       16.17       20.37     17.06 o 
  -2   8  23        5.51        6.76     15.90 o 
  -1   8  23      168.67      153.78     15.49 o 
   0   8  23        6.10      -12.16     12.16 o 
   1   8  23        0.87       -4.13     10.19 o 
   2   8  23       33.61       25.54     12.05 o 
   3   8  23       12.03        0.08     11.88 o 
   4   8  23       23.72       28.98     15.17 o 
 -11   0  24      134.69      202.86     35.15 o 
 -10   0  24        0.79        9.57     57.57 o 
  -9   0  24      310.92      328.75     32.68 o 
  -8   0  24      164.13      120.97     26.45 o 
  -7   0  24      169.07      183.47     26.21 o 
  -6   0  24     1443.05     1432.78     52.91 o 
  -5   0  24      510.33      496.91     26.02 o 
  -4   0  24      163.23      152.67     18.28 o 
  -3   0  24      667.43      649.31     28.21 o 
  -2   0  24        9.42       14.79     16.53 o 
  -1   0  24     2352.58     2267.13     56.04 o 
   0   0  24     1071.77     1063.49     33.29 o 
   1   0  24      247.58      286.11     32.37 o 
   2   0  24     1509.67     1412.09     40.54 o 
   3   0  24        2.06       -4.43     13.30 o 
   4   0  24      784.51      674.74     34.94 o 
   5   0  24       76.12      132.66     21.33 o 
   6   0  24       17.40      -11.40     20.41 o 
   7   0  24      124.34      135.28     26.07 o 
   8   0  24       58.51      101.99     28.23 o 
   9   0  24        7.01        1.36     26.40 o 
  10   0  24      121.15      117.03     46.56 o 
 -11   1  24        1.98        1.50     23.73 o 
 -10   1  24      118.42      110.29     21.11 o 
  -9   1  24        3.01       -5.20     17.02 o 
  -8   1  24       42.94       32.79     16.39 o 
  -7   1  24      114.17      149.61     17.98 o 
  -6   1  24       69.56       55.37     13.15 o 
  -5   1  24      224.91      236.02     15.90 o 
  -4   1  24     2014.10     1941.54     36.26 o 
  -3   1  24      357.69      313.00     16.59 o 
  -2   1  24       17.81       15.27      9.17 o 
  -1   1  24        0.70        4.82      9.28 o 
   0   1  24       29.57       30.38     12.42 o 
   1   1  24     1281.98     1173.28     25.45 o 
   2   1  24      101.47       85.77     10.81 o 
   3   1  24       57.74       28.40     10.85 o 
   4   1  24       48.99       61.55     11.30 o 
   5   1  24      238.61      222.15     18.48 o 
   6   1  24       39.56       49.72     14.17 o 
   7   1  24       38.19       37.21     16.07 o 
   8   1  24       49.40       40.32     26.41 o 
   9   1  24        0.43      -18.94     20.46 o 
  10   1  24        0.39        7.37     23.32 o 
 -11   2  24        1.21       52.05     25.81 o 
 -10   2  24        0.85       -1.46     21.39 o 
  -9   2  24       44.86       65.33     22.15 o 
  -8   2  24      116.07      127.77     17.14 o 
  -7   2  24        3.41       -1.07     13.11 o 
  -6   2  24        7.20        3.61     13.15 o 
  -5   2  24        0.47        9.45     12.01 o 
  -4   2  24      141.01      145.77     14.10 o 
  -3   2  24      245.73      270.60     15.41 o 
  -2   2  24        2.18        2.01      9.46 o 
  -1   2  24      125.84      119.52     11.44 o 
   0   2  24       51.24       31.87      9.71 o 
   1   2  24      621.54      592.93     18.55 o 
   2   2  24      817.42      754.42     20.43 o 
   3   2  24       26.08       30.44     10.46 o 
   4   2  24       94.99      108.88     12.69 o 
   5   2  24       84.73       56.32     12.36 o 
   6   2  24        3.66       -0.96     14.77 o 
   7   2  24        0.73      -18.01     18.01 o 
   8   2  24       17.03        2.72     24.87 o 
   9   2  24       24.98        0.69     21.73 o 
  10   2  24        5.97       35.28     24.12 o 
 -11   3  24       13.47       55.14     25.06 o 
 -10   3  24       54.11       74.52     23.81 o 
  -9   3  24       25.20       -2.78     21.98 o 
  -8   3  24      146.16      170.74     20.54 o 
  -7   3  24       62.92       41.90     15.68 o 
  -6   3  24       25.75       27.99     15.17 o 
  -5   3  24     1184.03     1190.14     30.50 o 
  -4   3  24       49.33       48.19     12.58 o 
  -3   3  24      297.83      265.86     20.29 o 
  -2   3  24     2485.09     2406.78     45.55 o 
  -1   3  24      171.94      172.82     13.77 o 
   0   3  24      550.12      534.17     19.28 o 
   1   3  24       83.29       97.75     12.65 o 
   2   3  24        2.62       -1.76      8.82 o 
   3   3  24     1190.66     1183.30     34.08 o 
   4   3  24       73.12      107.87     16.27 o 
   5   3  24        7.29      -11.44     14.49 o 
   6   3  24      267.12      254.11     20.57 o 
   7   3  24        6.75      -18.29     18.29 o 
   8   3  24        7.08       -1.68     21.58 o 
   9   3  24       27.75      -14.22     30.76 o 
  10   3  24        6.68        2.76     36.24 o 
 -10   4  24        9.43        0.23     23.68 o 
  -9   4  24       35.65       37.17     22.41 o 
  -8   4  24       16.18        0.93     32.70 o 
  -7   4  24       58.06       63.63     17.44 o 
  -6   4  24       55.47       60.65     16.19 o 
  -5   4  24        1.31        2.29     17.25 o 
  -4   4  24      272.41      252.25     18.55 o 
  -3   4  24      290.51      273.70     25.36 o 
  -2   4  24       13.07        8.82     13.07 o 
  -1   4  24      171.94      184.61     13.63 o 
   0   4  24      136.86      142.29     18.25 o 
   1   4  24      145.66      145.10     11.15 o 
   2   4  24      667.04      704.26     28.14 o 
   3   4  24      225.92      270.14     16.04 o 
   4   4  24       16.85       10.38     11.61 o 
   5   4  24        2.28       18.87     15.16 o 
   6   4  24        0.08      -12.91     18.20 o 
   7   4  24       54.96       32.98     21.00 o 
   8   4  24        4.12        9.95     21.83 o 
   9   4  24        8.08        3.29     27.55 o 
  -9   5  24        5.37      -15.34     20.88 o 
  -8   5  24        0.11        0.74     20.27 o 
  -7   5  24      215.71      206.13     24.23 o 
  -6   5  24       72.89       46.51     19.49 o 
  -5   5  24        6.19       -2.50     17.68 o 
  -4   5  24       94.46      109.96     19.30 o 
  -3   5  24        0.15       14.91     16.08 o 
  -2   5  24       29.88       26.82     16.08 o 
  -1   5  24        0.96       15.68     20.71 o 
   0   5  24       92.80       78.10     11.22 o 
   1   5  24        0.57       -4.42      9.69 o 
   2   5  24       12.87        4.37     10.16 o 
   3   5  24       58.72       60.97     11.50 o 
   4   5  24        5.30        4.74     21.07 o 
   5   5  24      219.81      197.60     21.53 o 
   6   5  24        1.50       -0.52     22.68 o 
   7   5  24        0.07       -5.07     23.73 o 
   8   5  24      137.35      147.95     30.39 o 
  -8   6  24       32.09       44.36     21.85 o 
  -7   6  24       13.28       -3.93     20.17 o 
  -6   6  24      155.44      171.90     22.77 o 
  -5   6  24        5.07       13.12     18.44 o 
  -4   6  24       75.82       88.08     19.01 o 
  -3   6  24       67.89       54.40     19.20 o 
  -2   6  24        7.00       22.86     16.71 o 
  -1   6  24      331.16      329.78     18.65 o 
   0   6  24      191.13      187.29     13.99 o 
   1   6  24       29.47       33.62     10.96 o 
   2   6  24       73.69       79.90     11.73 o 
   3   6  24       17.69       14.05     11.01 o 
   4   6  24      134.75      107.73     18.48 o 
   5   6  24       97.52       85.42     15.29 o 
   6   6  24       37.07       53.97     23.83 o 
   7   6  24        0.54       -5.80     33.66 o 
  -6   7  24       25.60       30.23     20.37 o 
  -5   7  24        4.65        4.75     23.52 o 
  -4   7  24       19.25       51.72     18.96 o 
  -3   7  24        3.32       14.07     19.04 o 
  -2   7  24       95.63       99.34     19.01 o 
  -1   7  24       12.96       28.06     13.66 o 
   0   7  24       83.18       93.90     25.70 o 
   1   7  24        0.99        1.19     11.00 o 
   2   7  24        1.13       -3.61     10.85 o 
   3   7  24       28.99       23.37     11.64 o 
   4   7  24       63.32       44.75     13.83 o 
   5   7  24       97.26      126.54     18.03 o 
   6   7  24        1.13      -11.95     25.17 o 
  -4   8  24        5.02       13.72     17.95 o 
  -3   8  24        0.97       13.94     17.85 o 
  -2   8  24        0.27       22.22     20.72 o 
  -1   8  24       10.98       -3.01     16.23 o 
   0   8  24        1.27       -8.56     12.70 o 
   1   8  24       10.08       25.43     12.65 o 
   2   8  24       12.65        8.59     12.40 o 
   3   8  24       10.35      -14.85     14.85 o 
 -11   1  25       61.75       85.09     25.84 o 
 -10   1  25      142.28      143.72     21.83 o 
  -9   1  25        8.56       28.99     18.19 o 
  -8   1  25      390.99      408.57     24.99 o 
  -7   1  25      183.43      169.99     16.23 o 
  -6   1  25      100.22      111.74     14.84 o 
  -5   1  25      667.87      662.01     23.56 o 
  -4   1  25      360.73      347.56     16.30 o 
  -3   1  25      318.45      309.51     16.82 o 
  -2   1  25      690.72      673.03     20.58 o 
  -1   1  25      281.22      251.85     13.67 o 
   0   1  25      727.37      741.38     21.03 o 
   1   1  25      177.67      179.27     12.74 o 
   2   1  25       77.53       74.33     11.10 o 
   3   1  25      618.97      604.71     25.76 o 
   4   1  25      108.11      139.55     13.36 o 
   5   1  25       79.85       69.75     13.08 o 
   6   1  25      283.98      310.86     19.61 o 
   7   1  25       41.80       64.85     16.78 o 
   8   1  25        5.79        0.49     19.58 o 
   9   1  25       29.07       36.74     21.89 o 
  10   1  25        0.08      -21.70     22.48 o 
 -11   2  25        0.42        8.20     25.30 o 
 -10   2  25        5.03        7.85     23.39 o 
  -9   2  25      143.73      130.36     22.25 o 
  -8   2  25       33.86       27.28     14.87 o 
  -7   2  25      511.28      497.84     33.36 o 
  -6   2  25      395.78      384.70     19.98 o 
  -5   2  25       63.08       68.92     13.34 o 
  -4   2  25      600.03      590.73     21.77 o 
  -3   2  25      338.31      314.82     17.21 o 
  -2   2  25      118.66      120.71     13.03 o 
  -1   2  25     1158.72     1101.74     24.84 o 
   0   2  25      469.66      484.35     17.58 o 
   1   2  25      151.69      150.58     12.56 o 
   2   2  25      562.66      562.71     18.84 o 
   3   2  25        0.66       -4.75     12.98 o 
   4   2  25      354.62      354.17     17.26 o 
   5   2  25      121.83      169.43     15.25 o 
   6   2  25       19.92      -11.46     18.16 o 
   7   2  25      117.48      136.68     22.29 o 
   8   2  25       69.43      118.85     27.13 o 
   9   2  25       25.19        3.03     22.32 o 
  10   2  25        0.29       14.29     24.05 o 
 -10   3  25        6.11       -7.12     25.91 o 
  -9   3  25        5.11      -15.36     17.43 o 
  -8   3  25        8.38       17.93     17.91 o 
  -7   3  25       19.58        8.31     16.09 o 
  -6   3  25       62.70       40.88     16.15 o 
  -5   3  25        1.35       -4.85     12.48 o 
  -4   3  25       32.36        6.12     11.58 o 
  -3   3  25        2.28        3.41     12.31 o 
  -2   3  25      136.73      158.67     14.13 o 
  -1   3  25      131.54      142.72     13.77 o 
   0   3  25        0.58      -11.47     11.47 o 
   1   3  25      192.86      195.07     14.68 o 
   2   3  25      230.24      240.26     15.51 o 
   3   3  25       39.62       90.05     15.08 o 
   4   3  25        1.60       13.32     14.10 o 
   5   3  25        0.89      -11.93     15.25 o 
   6   3  25        4.66       -2.09     16.04 o 
   7   3  25        4.30        0.36     20.14 o 
   8   3  25        7.71       41.27     23.64 o 
   9   3  25        4.44       37.31     50.31 o 
 -10   4  25       29.20       21.95     23.67 o 
  -9   4  25       30.47       47.29     23.86 o 
  -8   4  25        1.62       12.97     22.31 o 
  -7   4  25       20.78       53.23     20.69 o 
  -6   4  25       98.42       87.86     19.96 o 
  -5   4  25       35.33       49.03     18.21 o 
  -4   4  25      391.30      378.81     34.42 o 
  -3   4  25      148.52      153.26     24.11 o 
  -2   4  25       18.09       17.23     13.99 o 
  -1   4  25      241.12      233.39     17.73 o 
   0   4  25       89.67      103.69     14.50 o 
   1   4  25       76.78       67.22     14.08 o 
   2   4  25      193.02      195.85     23.55 o 
   3   4  25        4.37       -3.97     13.51 o 
   4   4  25      131.97      142.84     17.69 o 
   5   4  25        4.67       19.45     16.55 o 
   6   4  25       57.99       48.44     16.78 o 
   7   4  25       71.29       91.34     21.78 o 
   8   4  25       30.56      -10.09     27.58 o 
   9   4  25        4.95        9.23     23.47 o 
  -9   5  25        3.02       31.37     24.04 o 
  -8   5  25       72.07       88.92     23.91 o 
  -7   5  25        0.96        1.89     20.65 o 
  -6   5  25       35.48       22.38     20.09 o 
  -5   5  25      223.98      237.87     26.24 o 
  -4   5  25       12.95       31.56     18.02 o 
  -3   5  25      242.16      196.18     21.06 o 
  -2   5  25       75.89      117.09     19.09 o 
  -1   5  25       11.09       39.82     16.82 o 
   0   5  25      575.75      557.52     22.92 o 
   1   5  25      142.38      174.96     19.62 o 
   2   5  25       12.66      -10.80     12.31 o 
   3   5  25       77.88       98.12     14.87 o 
   4   5  25      183.45      184.78     21.14 o 
   5   5  25       13.14      -14.99     25.98 o 
   6   5  25        1.44        2.16     24.33 o 
   7   5  25        1.23       33.69     25.40 o 
   8   5  25       73.36       89.28     29.15 o 
  -8   6  25        7.47        4.71     26.77 o 
  -7   6  25        9.40        1.20     21.18 o 
  -6   6  25        4.89       13.61     20.00 o 
  -5   6  25       32.92       20.21     31.61 o 
  -4   6  25       10.64       13.43     18.44 o 
  -3   6  25        6.08       17.57     17.87 o 
  -2   6  25        0.94      -16.70     16.70 o 
  -1   6  25       15.99       32.51     17.05 o 
   0   6  25        0.85       -1.12     12.95 o 
   1   6  25        0.69       13.35     12.96 o 
   2   6  25        5.29        8.50     13.00 o 
   3   6  25        0.62        4.28     13.32 o 
   4   6  25       12.11       17.74     17.83 o 
   5   6  25       17.71        3.87     25.04 o 
   6   6  25       55.60      115.81     35.23 o 
   7   6  25       19.34       27.48     25.55 o 
  -6   7  25        0.95       38.18     21.31 o 
  -5   7  25        1.28        4.74     25.28 o 
  -4   7  25       37.55       33.51     29.03 o 
  -3   7  25       14.52       24.01     20.89 o 
  -2   7  25       85.27      115.87     19.98 o 
  -1   7  25        7.13       26.82     17.64 o 
   0   7  25       12.98       19.75     18.18 o 
   1   7  25        7.94       -3.38     15.32 o 
   2   7  25       34.97       42.41     13.99 o 
   3   7  25       23.94       17.24     13.79 o 
   4   7  25        5.83       -1.23     16.44 o 
   5   7  25        3.45       29.42     21.82 o 
  -3   8  25        0.75        5.01     18.00 o 
  -2   8  25        5.11       14.24     17.38 o 
  -1   8  25        1.06       -2.47     16.65 o 
   0   8  25        1.53        5.30     16.69 o 
   1   8  25       31.60       29.19     16.38 o 
   2   8  25       11.88       22.62     13.30 o 
 -11   0  26       22.58       30.52     32.03 o 
 -10   0  26      192.15      175.58     32.59 o 
  -9   0  26       96.46       69.54     26.65 o 
  -8   0  26       39.65       65.86     50.65 o 
  -7   0  26      904.34      919.98     55.37 o 
  -6   0  26      566.52      470.76     44.36 o 
  -5   0  26      534.68      544.52     28.33 o 
  -4   0  26     1664.70     1587.45     46.10 o 
  -3   0  26       96.97       87.10     16.82 o 
  -2   0  26      311.07      286.97     21.19 o 
  -1   0  26     1299.69     1208.27     60.46 o 
   0   0  26       15.37       11.31     14.47 o 
   1   0  26      781.04      795.41     45.06 o 
   2   0  26      809.66      792.85     45.10 o 
   3   0  26      170.82      152.87     19.83 o 
   4   0  26      770.97      767.17     33.77 o 
   5   0  26       91.91      114.60     20.13 o 
   6   0  26        4.44      -12.10     17.57 o 
   7   0  26      102.56       83.57     26.34 o 
   8   0  26        0.55      -12.90     46.56 o 
   9   0  26        2.49      -15.10     35.86 o 
  10   0  26       18.00       74.24     46.56 o 
 -11   1  26       15.02       -5.21     24.74 o 
 -10   1  26       18.74       -7.65     24.09 o 
  -9   1  26       41.04       41.25     19.60 o 
  -8   1  26      111.19       80.52     18.80 o 
  -7   1  26        0.63       20.52     15.72 o 
  -6   1  26      293.77      286.34     18.79 o 
  -5   1  26      286.60      304.26     18.32 o 
  -4   1  26        8.35       15.51     11.18 o 
  -3   1  26      622.61      601.97     23.92 o 
  -2   1  26      369.47      390.04     16.55 o 
  -1   1  26       20.27       25.72     10.67 o 
   0   1  26     1115.49     1013.08     31.89 o 
   1   1  26        3.88        5.91     10.06 o 
   2   1  26        2.13        6.12     10.49 o 
   3   1  26      139.22      138.85     13.27 o 
   4   1  26       55.74       68.65     12.63 o 
   5   1  26       18.92       25.83     12.48 o 
   6   1  26        3.69      -13.51     13.51 o 
   7   1  26        3.63        6.07     17.51 o 
   8   1  26       14.79        8.09     21.53 o 
   9   1  26        1.27        5.98     26.03 o 
  10   1  26       21.07       32.09     25.83 o 
 -10   2  26        1.94      -20.99     20.99 o 
  -9   2  26       77.97      110.54     24.62 o 
  -8   2  26       11.23       23.31     17.84 o 
  -7   2  26       72.90       80.29     16.04 o 
  -6   2  26      240.22      275.92     18.55 o 
  -5   2  26       14.36        9.81     13.11 o 
  -4   2  26       45.65       45.64     13.50 o 
  -3   2  26       42.88       36.78     12.84 o 
  -2   2  26       47.79       50.82     12.70 o 
  -1   2  26       10.18       -1.98     11.46 o 
   0   2  26        6.48        2.68     10.60 o 
   1   2  26      285.14      277.94     18.26 o 
   2   2  26        1.85        4.77     10.34 o 
   3   2  26       82.22       72.35     12.38 o 
   4   2  26      203.13      185.88     15.23 o 
   5   2  26       33.80       46.25     14.49 o 
   6   2  26      116.46       85.48     18.91 o 
   7   2  26        6.19       -6.18     21.03 o 
   8   2  26       21.75      -16.34     21.55 o 
   9   2  26       17.17        6.53     22.65 o 
  10   2  26       14.87       38.82     29.80 o 
 -10   3  26       56.49       68.76     24.20 o 
  -9   3  26       36.88       30.11     21.02 o 
  -8   3  26      332.93      301.50     23.78 o 
  -7   3  26       75.85       77.42     18.86 o 
  -6   3  26      179.19      178.46     19.70 o 
  -5   3  26      379.18      391.46     20.10 o 
  -4   3  26        6.53       -4.58     12.90 o 
  -3   3  26      742.18      740.03     24.74 o 
  -2   3  26      655.63      637.63     22.84 o 
  -1   3  26      538.67      467.82     19.85 o 
   0   3  26      588.23      603.57     30.85 o 
   1   3  26      157.41      155.03     14.80 o 
   2   3  26      225.93      208.58     17.36 o 
   3   3  26       10.16       28.90     14.13 o 
   4   3  26       86.16       50.65     16.46 o 
   5   3  26      274.72      270.50     21.26 o 
   6   3  26      166.97      195.36     20.98 o 
   7   3  26        0.24       -1.21     21.62 o 
   8   3  26        5.50      -10.10     22.70 o 
   9   3  26       33.92       65.80     26.61 o 
  -9   4  26        7.40        5.12     26.87 o 
  -8   4  26        0.86       10.19     21.85 o 
  -7   4  26      116.80      138.91     22.88 o 
  -6   4  26      192.12      179.57     23.39 o 
  -5   4  26      126.77      112.13     26.58 o 
  -4   4  26      122.88      143.50     19.70 o 
  -3   4  26        1.46        1.90     21.21 o 
  -2   4  26      214.50      196.74     20.82 o 
  -1   4  26      114.10      120.50     15.69 o 
   0   4  26        0.12       20.12     14.34 o 
   1   4  26      388.51      389.03     22.71 o 
   2   4  26       55.28       89.32     22.34 o 
   3   4  26        2.52      -14.38     14.38 o 
   4   4  26       63.92       91.33     17.21 o 
   5   4  26       35.70       38.82     17.38 o 
   6   4  26        1.40      -15.86     15.86 o 
   7   4  26        1.96      -20.07     20.07 o 
   8   4  26       39.72       46.32     25.12 o 
  -8   5  26        4.82      -21.78     21.78 o 
  -7   5  26        3.62       -7.82     19.73 o 
  -6   5  26       10.50       32.06     20.49 o 
  -5   5  26       53.65       67.07     33.01 o 
  -4   5  26        9.01       29.14     18.74 o 
  -3   5  26      147.04      135.96     20.70 o 
  -2   5  26        2.07       10.75     17.06 o 
  -1   5  26       31.79       26.21     17.06 o 
   0   5  26       26.71       19.35     16.82 o 
   1   5  26        8.27       19.41     17.55 o 
   2   5  26       27.38       26.45     17.65 o 
   3   5  26       26.81        7.50     17.65 o 
   4   5  26        1.25        3.69     17.91 o 
   5   5  26       67.09       65.74     26.63 o 
   6   5  26      135.90      115.22     46.24 o 
   7   5  26       11.66        8.80     25.70 o 
   8   5  26       25.07       13.84     37.12 o 
  -7   6  26       20.66      -20.05     20.87 o 
  -6   6  26        3.29       -7.16     19.79 o 
  -5   6  26       12.61       13.24     19.83 o 
  -4   6  26      242.65      253.50     24.34 o 
  -3   6  26        3.37       -8.12     18.25 o 
  -2   6  26      152.93      136.70     20.82 o 
  -1   6  26      104.10       87.84     19.54 o 
   0   6  26       17.65        7.69     17.41 o 
   1   6  26       74.52       53.80     18.63 o 
   2   6  26      115.69      130.58     19.84 o 
   3   6  26        0.85       -7.49     17.47 o 
   4   6  26        3.10       -5.37     18.50 o 
   5   6  26        1.13       -1.56     18.52 o 
   6   6  26        0.39       35.47     24.62 o 
  -5   7  26       27.86       33.46     20.15 o 
  -4   7  26        4.74       17.35     19.25 o 
  -3   7  26      118.56       84.04     20.56 o 
  -2   7  26        0.42       21.65     18.26 o 
  -1   7  26        0.25      -17.67     17.67 o 
   0   7  26       31.16       68.66     18.81 o 
   1   7  26        0.54      -17.07     17.07 o 
   2   7  26       12.75       13.33     17.76 o 
   3   7  26       37.90       51.65     18.56 o 
   4   7  26        3.08       -9.45     17.63 o 
  -1   8  26        0.05        3.37     24.53 o 
   0   8  26        0.01      -17.97     17.97 o 
 -10   1  27       11.41       -7.91     22.19 o 
  -9   1  27      101.74      111.61     20.95 o 
  -8   1  27      247.40      315.15     24.42 o 
  -7   1  27        0.23       -1.44     14.40 o 
  -6   1  27      293.83      307.05     26.62 o 
  -5   1  27      428.05      427.54     21.10 o 
  -4   1  27       22.16       16.19     13.04 o 
  -3   1  27      922.13      958.33     25.09 o 
  -2   1  27      291.54      282.55     18.24 o 
  -1   1  27      246.45      269.93     15.31 o 
   0   1  27      722.46      701.84     21.68 o 
   1   1  27       57.87       57.37     11.71 o 
   2   1  27      864.11      795.76     23.45 o 
   3   1  27      180.00      235.01     15.36 o 
   4   1  27       82.79       53.84     12.88 o 
   5   1  27      224.88      234.78     16.27 o 
   6   1  27       39.33       57.26     16.39 o 
   7   1  27        8.43       -7.64     21.78 o 
   8   1  27       16.58       24.76     23.32 o 
   9   1  27        9.00      -14.69     30.16 o 
 -10   2  27      116.72       97.12     26.25 o 
  -9   2  27        1.95      -17.02     21.57 o 
  -8   2  27       50.59       50.86     19.61 o 
  -7   2  27      217.94      236.02     19.67 o 
  -6   2  27      210.54      218.48     18.38 o 
  -5   2  27      390.07      409.44     20.74 o 
  -4   2  27      649.53      656.28     23.78 o 
  -3   2  27       35.71       41.27     12.84 o 
  -2   2  27      869.30      904.02     30.84 o 
  -1   2  27      595.39      616.14     33.43 o 
   0   2  27        7.40        2.69     12.13 o 
   1   2  27      751.48      755.44     35.88 o 
   2   2  27      167.05      198.65     14.96 o 
   3   2  27      166.94      160.31     14.35 o 
   4   2  27      277.64      306.55     19.11 o 
   5   2  27        6.58      -15.71     15.71 o 
   6   2  27      186.18      172.94     19.71 o 
   7   2  27       14.15       46.00     21.37 o 
   8   2  27        0.40      -22.54     35.32 o 
   9   2  27       50.78       58.84     24.79 o 
 -10   3  27        0.14      -24.35     24.35 o 
  -9   3  27       24.84        6.67     18.85 o 
  -8   3  27        4.75       31.78     29.15 o 
  -7   3  27       27.83       32.53     17.28 o 
  -6   3  27        0.92        8.79     20.71 o 
  -5   3  27        8.62       13.58     14.88 o 
  -4   3  27       90.95       46.05     14.20 o 
  -3   3  27      111.31       93.70     14.24 o 
  -2   3  27        0.32       -6.95     11.98 o 
  -1   3  27        8.26       13.65     12.39 o 
   0   3  27       62.97       49.91     13.80 o 
   1   3  27        0.35       -5.52     13.48 o 
   2   3  27       27.00       32.16     14.76 o 
   3   3  27       17.64       35.32     15.30 o 
   4   3  27        9.22      -22.52     23.52 o 
   5   3  27        9.00       16.60     16.80 o 
   6   3  27       28.59       57.28     23.25 o 
   7   3  27        1.79       42.85     22.13 o 
   8   3  27       15.84       38.81     22.75 o 
   9   3  27       54.77       70.16     26.66 o 
  -9   4  27       62.61       58.43     25.20 o 
  -8   4  27        0.98      -20.67     20.92 o 
  -7   4  27       99.99       79.49     23.35 o 
  -6   4  27        4.96        4.80     19.51 o 
  -5   4  27       25.20       27.72     18.98 o 
  -4   4  27      252.12      255.53     37.98 o 
  -3   4  27        4.89       12.49     16.94 o 
  -2   4  27      244.79      263.78     22.88 o 
  -1   4  27      228.33      288.83     27.97 o 
   0   4  27       13.71       14.10     15.23 o 
   1   4  27      121.55      127.13     16.77 o 
   2   4  27       49.92       55.77     16.03 o 
   3   4  27       45.46       40.38     16.49 o 
   4   4  27       40.64       61.36     17.39 o 
   5   4  27       10.57      -10.70     17.21 o 
   6   4  27       41.06        4.72     18.29 o 
   7   4  27       39.43       84.05     24.56 o 
   8   4  27       29.27       50.75     24.02 o 
  -8   5  27       34.64       70.72     23.24 o 
  -7   5  27        0.06       -3.71     21.89 o 
  -6   5  27      128.58      164.41     24.30 o 
  -5   5  27       50.77       41.16     19.90 o 
  -4   5  27        7.83       14.26     18.87 o 
  -3   5  27      120.16      109.11     20.55 o 
  -2   5  27       79.12      103.05     27.85 o 
  -1   5  27      320.46      310.13     24.09 o 
   0   5  27      223.14      201.94     21.67 o 
   1   5  27        5.72        0.41     17.51 o 
   2   5  27      198.31      184.53     21.72 o 
   3   5  27      136.91      178.75     21.62 o 
   4   5  27        3.64        7.01     17.98 o 
   5   5  27       55.92       93.90     22.73 o 
   6   5  27       10.25       -8.94     25.97 o 
   7   5  27       31.15       66.06     29.29 o 
  -7   6  27       21.70        8.09     24.05 o 
  -6   6  27        1.12       -7.07     20.84 o 
  -5   6  27        0.49       -3.79     20.11 o 
  -4   6  27        9.18       -0.24     19.85 o 
  -3   6  27       51.85       48.54     19.83 o 
  -2   6  27       21.79       12.86     18.50 o 
  -1   6  27       24.37       -9.74     17.91 o 
   0   6  27        0.83      -17.54     17.54 o 
   1   6  27       16.64       31.47     18.33 o 
   2   6  27        7.79       23.82     18.20 o 
   3   6  27       16.35       27.15     18.68 o 
   4   6  27        7.51        0.97     21.14 o 
   5   6  27        2.62      -13.69     22.51 o 
   6   6  27        0.02      -11.14     27.06 o 
  -5   7  27       10.08       14.25     20.52 o 
  -4   7  27        3.72       -4.12     19.30 o 
  -3   7  27       21.09      -15.51     23.98 o 
  -2   7  27        0.83        4.67     18.87 o 
  -1   7  27        1.57       20.32     19.00 o 
   0   7  27       46.11       43.02     19.46 o 
   1   7  27        1.11       -5.10     37.39 o 
   2   7  27       11.34       -4.47     17.86 o 
   3   7  27       12.53       18.16     18.63 o 
   4   7  27        3.11        9.68     18.67 o 
 -10   0  28      146.64      187.99     48.13 o 
  -9   0  28       20.02       13.72     27.54 o 
  -8   0  28      217.42      190.64     32.47 o 
  -7   0  28      166.02      207.87     29.97 o 
  -6   0  28        9.68        7.63     22.68 o 
  -5   0  28      409.55      368.91     25.55 o 
  -4   0  28      226.01      215.95     27.70 o 
  -3   0  28      379.25      366.75     25.30 o 
  -2   0  28     1147.94     1171.65     38.62 o 
  -1   0  28      268.80      288.74     25.65 o 
   0   0  28      208.70      266.85     21.39 o 
   1   0  28      267.87      277.46     22.51 o 
   2   0  28        5.80       24.75     16.38 o 
   3   0  28      875.22      889.08     37.27 o 
   4   0  28      363.29      379.32     35.17 o 
   5   0  28       55.33       87.32     38.00 o 
   6   0  28      338.70      400.75     48.92 o 
   7   0  28       39.13       36.27     26.85 o 
   8   0  28        7.15       56.32     29.36 o 
   9   0  28        5.75      -42.78     42.78 o 
 -10   1  28        0.03       -8.26     24.17 o 
  -9   1  28       18.70       42.23     19.99 o 
  -8   1  28       59.77       63.74     18.99 o 
  -7   1  28      106.90      114.06     19.61 o 
  -6   1  28       31.52       29.64     15.78 o 
  -5   1  28        1.07      -10.46     13.77 o 
  -4   1  28      140.40      169.17     16.05 o 
  -3   1  28      247.84      237.28     23.48 o 
  -2   1  28        0.28       -1.17     11.77 o 
  -1   1  28      274.34      299.94     16.14 o 
   0   1  28       36.87       71.76     12.48 o 
   1   1  28       29.56       31.83     11.92 o 
   2   1  28      592.10      530.54     19.90 o 
   3   1  28      108.92      132.09     14.06 o 
   4   1  28        2.10      -10.72     12.66 o 
   5   1  28      109.75      167.30     15.53 o 
   6   1  28       16.82       24.17     15.28 o 
   7   1  28        0.29        5.48     21.57 o 
   8   1  28       86.21      124.93     25.23 o 
   9   1  28        0.21      -17.63     25.43 o 
 -10   2  28        9.42       37.70     26.15 o 
  -9   2  28        1.30       26.05     23.72 o 
  -8   2  28        8.20       -0.13     22.09 o 
  -7   2  28      122.99      159.14     18.39 o 
  -6   2  28        0.32       18.38     15.44 o 
  -5   2  28      123.16       94.63     15.47 o 
  -4   2  28      246.78      239.42     17.54 o 
  -3   2  28       34.05       15.66     13.23 o 
  -2   2  28       28.84       28.37     13.41 o 
  -1   2  28        3.65       -0.12     12.53 o 
   0   2  28        5.43        9.23     14.70 o 
   1   2  28      114.62      112.68     15.14 o 
   2   2  28        0.01       -2.79     15.95 o 
   3   2  28       10.10       11.86     13.61 o 
   4   2  28       33.48       61.73     20.44 o 
   5   2  28       45.77       52.64     19.98 o 
   6   2  28        0.52      -17.42     17.42 o 
   7   2  28        1.65       -9.87     22.20 o 
   8   2  28       27.07       35.41     23.86 o 
   9   2  28       54.62       59.88     26.82 o 
  -9   3  28      111.81       46.23     25.69 o 
  -8   3  28       46.67       39.92     19.89 o 
  -7   3  28       49.32       39.64     19.36 o 
  -6   3  28      449.33      519.33     28.52 o 
  -5   3  28       58.55       37.27     24.52 o 
  -4   3  28      114.02      113.55     16.45 o 
  -3   3  28      472.02      520.11     28.02 o 
  -2   3  28       10.35       27.84     13.32 o 
  -1   3  28      377.90      385.07     33.16 o 
   0   3  28      558.40      523.66     21.77 o 
   1   3  28        0.51       -7.70     15.40 o 
   2   3  28       81.21       91.42     16.42 o 
   3   3  28       57.47       84.64     19.72 o 
   4   3  28      146.54      158.10     22.98 o 
   5   3  28       26.95       39.50     17.87 o 
   6   3  28        4.12       27.05     24.61 o 
   7   3  28      147.23      132.11     25.38 o 
   8   3  28        6.19       -9.41     23.97 o 
  -9   4  28        1.03      -22.69     22.69 o 
  -8   4  28       34.23       19.70     28.23 o 
  -7   4  28       32.00       59.80     22.09 o 
  -6   4  28       20.26       34.74     21.99 o 
  -5   4  28      122.98      140.09     22.62 o 
  -4   4  28      131.68      123.44     20.68 o 
  -3   4  28       16.52        8.80     18.89 o 
  -2   4  28      123.87      148.36     21.31 o 
  -1   4  28        5.69       19.12     17.79 o 
   0   4  28        6.58       -5.29     14.56 o 
   1   4  28      121.46      161.42     22.72 o 
   2   4  28       12.72        7.97     18.99 o 
   3   4  28       39.01       40.73     16.93 o 
   4   4  28      152.85      191.78     20.64 o 
   5   4  28        0.96      -16.59     16.59 o 
   6   4  28        4.82        3.10     17.83 o 
   7   4  28        0.22       10.23     23.21 o 
   8   4  28        3.84       34.23     24.44 o 
  -8   5  28       14.76        6.95     23.99 o 
  -7   5  28       27.39       28.56     22.45 o 
  -6   5  28        0.40       -7.59     20.84 o 
  -5   5  28       12.44       46.74     21.21 o 
  -4   5  28       25.24       31.28     20.34 o 
  -3   5  28        7.82       14.50     19.37 o 
  -2   5  28       30.92       49.24     31.85 o 
  -1   5  28        7.19       15.54     18.40 o 
   0   5  28       11.87       14.70     18.87 o 
   1   5  28        2.73      -12.75     17.92 o 
   2   5  28       50.23       38.04     19.58 o 
   3   5  28        1.06        9.43     19.33 o 
   4   5  28        3.51        5.27     19.50 o 
   5   5  28       34.85       10.32     22.19 o 
   6   5  28        2.53      -25.69     25.69 o 
   7   5  28        8.63      -23.25     28.26 o 
  -6   6  28       35.73       16.01     21.99 o 
  -5   6  28       17.58       15.00     21.46 o 
  -4   6  28        6.59        9.76     20.27 o 
  -3   6  28       11.36       20.89     19.96 o 
  -2   6  28       60.04       68.09     20.34 o 
  -1   6  28       22.20       14.93     20.66 o 
   0   6  28       82.75       47.68     20.21 o 
   1   6  28       49.26       56.27     19.83 o 
   2   6  28       24.43       21.33     19.13 o 
   3   6  28       73.84       85.92     22.92 o 
   4   6  28       23.56       48.31     20.50 o 
   5   6  28        2.74        5.73     20.58 o 
  -4   7  28       33.51       42.63     21.30 o 
  -3   7  28        1.28       17.04     20.44 o 
  -2   7  28        2.40      -11.39     19.13 o 
  -1   7  28       24.77       30.42     20.82 o 
   0   7  28        9.17       -8.87     19.25 o 
   1   7  28        0.35      -17.46     19.76 o 
   2   7  28       24.51        5.91     19.11 o 
   3   7  28        3.70        9.79     19.39 o 
 -10   1  29        2.21       -4.08     24.86 o 
  -9   1  29       73.49       58.66     22.21 o 
  -8   1  29       92.13       96.00     20.94 o 
  -7   1  29       75.67       60.89     18.55 o 
  -6   1  29      285.68      311.58     20.69 o 
  -5   1  29        1.26       -0.60     14.24 o 
  -4   1  29      334.88      355.99     19.96 o 
  -3   1  29      446.50      426.73     21.06 o 
  -2   1  29       29.38       34.38     12.01 o 
  -1   1  29      651.68      688.28     22.37 o 
   0   1  29      124.64      121.99     13.67 o 
   1   1  29      136.82      113.26     13.70 o 
   2   1  29      168.29      203.01     16.46 o 
   3   1  29        0.26       -6.78     12.68 o 
   4   1  29      143.74      118.86     15.25 o 
   5   1  29       50.73       75.28     15.10 o 
   6   1  29       19.04       14.59     15.69 o 
   7   1  29       27.08       15.55     22.15 o 
   8   1  29        0.34       22.21     27.84 o 
   9   1  29        0.23      -21.31     23.43 o 
  -9   2  29        0.84      -12.49     26.87 o 
  -8   2  29       70.64       88.85     23.96 o 
  -7   2  29       84.44       59.73     17.79 o 
  -6   2  29       70.94       89.94     16.99 o 
  -5   2  29      560.00      607.29     25.53 o 
  -4   2  29      112.24      138.42     16.25 o 
  -3   2  29      180.86      187.50     18.05 o 
  -2   2  29      366.98      404.55     20.69 o 
  -1   2  29        1.87      -11.40     12.70 o 
   0   2  29      475.25      479.86     25.53 o 
   1   2  29      268.04      320.08     29.30 o 
   2   2  29       16.23       29.58     14.18 o 
   3   2  29      206.57      231.66     17.53 o 
   4   2  29        4.86       10.43     17.08 o 
   5   2  29        0.69       16.82     18.68 o 
   6   2  29       15.23       10.34     19.52 o 
   7   2  29        1.55       -7.15     22.24 o 
   8   2  29       63.15       98.92     37.26 o 
  -9   3  29        0.98        3.99     23.42 o 
  -8   3  29        2.62       16.87     27.70 o 
  -7   3  29       19.83       14.21     18.25 o 
  -6   3  29        0.93        3.47     19.89 o 
  -5   3  29       48.54       19.12     17.35 o 
  -4   3  29        0.37       19.10     14.30 o 
  -3   3  29        0.56        9.79     17.15 o 
  -2   3  29       21.05       27.37     16.20 o 
  -1   3  29       20.81       23.77     13.60 o 
   0   3  29        4.18      -12.32     14.35 o 
   1   3  29        9.37        3.63     15.02 o 
   2   3  29        7.07      -14.74     14.74 o 
   3   3  29        0.11      -16.00     16.00 o 
   4   3  29       12.37       11.78     20.89 o 
   5   3  29       28.84       25.98     18.40 o 
   6   3  29        3.79       -2.84     18.11 o 
   7   3  29        0.17       -1.50     22.35 o 
   8   3  29        0.10        8.95     24.84 o 
  -8   4  29       27.43       17.68     23.51 o 
  -7   4  29       77.58       65.76     25.74 o 
  -6   4  29        2.06       11.93     20.90 o 
  -5   4  29      100.39       85.54     22.63 o 
  -4   4  29       73.63       83.80     24.50 o 
  -3   4  29      110.18       95.96     21.89 o 
  -2   4  29      283.30      293.32     31.12 o 
  -1   4  29       16.77       28.65     18.83 o 
   0   4  29       63.96       67.46     19.94 o 
   1   4  29       65.81       71.55     20.71 o 
   2   4  29       16.32       -7.55     15.96 o 
   3   4  29       20.24       19.46     19.53 o 
   4   4  29       28.86       57.06     19.71 o 
   5   4  29       31.66       23.29     19.11 o 
   6   4  29        2.98      -19.35     19.35 o 
   7   4  29        1.27       12.70     23.16 o 
  -7   5  29       20.50       20.86     24.75 o 
  -6   5  29      113.89      113.39     27.40 o 
  -5   5  29        4.17       16.56     20.79 o 
  -4   5  29      123.22      123.58     25.01 o 
  -3   5  29       71.73       71.51     26.16 o 
  -2   5  29        2.75      -18.50     18.50 o 
  -1   5  29      100.54      108.46     20.44 o 
   0   5  29        1.67        9.12     18.77 o 
   1   5  29       89.87       67.49     20.59 o 
   2   5  29      114.38      130.77     22.44 o 
   3   5  29        0.41       -8.52     19.53 o 
   4   5  29       32.55       29.47     21.21 o 
   5   5  29       30.87       52.80     22.03 o 
   6   5  29        6.70       13.09     28.55 o 
  -6   6  29        6.85      -26.34     26.34 o 
  -5   6  29        7.38        8.12     22.03 o 
  -4   6  29        0.75       -6.28     19.93 o 
  -3   6  29       15.60       26.29     20.69 o 
  -2   6  29        0.72        8.02     19.96 o 
  -1   6  29        1.35        6.31     19.00 o 
   0   6  29        0.09       22.81     20.21 o 
   1   6  29        5.98        2.90     19.81 o 
   2   6  29       14.39       34.08     23.46 o 
   3   6  29        0.04        0.88     19.69 o 
   4   6  29        8.45        1.78     20.24 o 
   5   6  29        1.77        9.44     34.61 o 
  -3   7  29        5.93       -1.34     20.62 o 
  -2   7  29        9.66       25.24     26.83 o 
  -1   7  29        9.20       -8.36     20.10 o 
   0   7  29       25.89       30.59     20.87 o 
   1   7  29        6.74       19.04     27.77 o 
   2   7  29       10.26      -23.91     31.46 o 
  -9   0  30       35.96        4.01     29.47 o 
  -8   0  30      123.51      142.49     31.06 o 
  -7   0  30      183.07      149.52     30.42 o 
  -6   0  30        2.05       20.84     25.18 o 
  -5   0  30      462.16      473.63     44.98 o 
  -4   0  30       22.08       14.35     19.28 o 
  -3   0  30      304.13      343.03     33.63 o 
  -2   0  30      309.28      327.52     25.45 o 
  -1   0  30       11.38       13.88     18.26 o 
   0   0  30      457.77      435.56     27.84 o 
   1   0  30      371.93      423.00     32.14 o 
   2   0  30       47.62       49.07     19.01 o 
   3   0  30      110.35      176.57     26.60 o 
   4   0  30      107.10       54.54     22.03 o 
   5   0  30      381.07      386.58     36.25 o 
   6   0  30       54.81       52.32     23.35 o 
   7   0  30       19.32       36.82     28.63 o 
   8   0  30       30.88       24.54     44.67 o 
  -9   1  30        1.62      -20.37     20.37 o 
  -8   1  30        0.82       -5.81     22.98 o 
  -7   1  30       68.75       79.63     19.00 o 
  -6   1  30       97.83       83.12     20.02 o 
  -5   1  30        0.08       -8.33     14.44 o 
  -4   1  30       38.24       45.54     15.22 o 
  -3   1  30       88.97       98.19     15.23 o 
  -2   1  30        5.80        7.67     13.83 o 
  -1   1  30      109.75      145.87     14.33 o 
   0   1  30        2.23       22.81     16.48 o 
   1   1  30      149.84      146.38     14.84 o 
   2   1  30       28.06       46.55     13.57 o 
   3   1  30        0.88       -7.48     13.23 o 
   4   1  30      108.77      139.90     17.39 o 
   5   1  30        0.44       -9.44     13.67 o 
   6   1  30        0.35        3.96     17.94 o 
   7   1  30       54.24       39.89     25.42 o 
   8   1  30       42.61       44.60     25.91 o 
  -9   2  30       16.36       38.93     25.05 o 
  -8   2  30       14.73      -28.49     28.49 o 
  -7   2  30        2.96        0.20     19.14 o 
  -6   2  30       48.77       51.43     16.75 o 
  -5   2  30       65.78       57.49     16.66 o 
  -4   2  30       25.79       41.19     15.34 o 
  -3   2  30      118.43      113.09     16.31 o 
  -2   2  30      197.41      195.82     17.41 o 
  -1   2  30        7.19       -1.52     16.45 o 
   0   2  30       95.35      116.78     15.36 o 
   1   2  30       26.26       18.70     14.38 o 
   2   2  30       14.44        7.74     14.09 o 
   3   2  30       90.76       75.31     18.15 o 
   4   2  30       33.55       36.34     18.94 o 
   5   2  30       17.71       11.20     19.21 o 
   6   2  30        0.95       17.53     19.50 o 
   7   2  30       29.42        9.80     23.62 o 
   8   2  30        2.44      -24.18     24.18 o 
  -9   3  30       50.73       55.62     31.31 o 
  -8   3  30       18.87       -5.33     20.63 o 
  -7   3  30       28.80       38.83     27.43 o 
  -6   3  30       88.58       80.44     23.50 o 
  -5   3  30       25.35       22.12     17.91 o 
  -4   3  30      419.41      447.52     25.63 o 
  -3   3  30      236.76      284.80     19.80 o 
  -2   3  30       48.68       38.01     14.37 o 
  -1   3  30      550.17      511.35     25.86 o 
   0   3  30       40.63       27.44     15.50 o 
   1   3  30      237.93      210.06     19.79 o 
   2   3  30      325.62      327.43     23.26 o 
   3   3  30        8.00       17.29     17.97 o 
   4   3  30       21.21       23.03     17.33 o 
   5   3  30       34.67       60.92     19.48 o 
   6   3  30       73.39       61.22     21.10 o 
   7   3  30        1.16      -23.25     32.04 o 
  -8   4  30       11.23       19.87     25.22 o 
  -7   4  30        1.19       31.54     24.13 o 
  -6   4  30       10.56       12.22     22.41 o 
  -5   4  30       67.50      106.23     32.01 o 
  -4   4  30        5.92       21.56     20.67 o 
  -3   4  30      101.09       76.05     21.97 o 
  -2   4  30       34.11       47.41     22.15 o 
  -1   4  30        0.03       -7.51     18.95 o 
   0   4  30       53.08       54.15     20.55 o 
   1   4  30       46.32       54.51     20.41 o 
   2   4  30       33.19       41.80     17.48 o 
   3   4  30      172.43      228.61     22.03 o 
   4   4  30        2.50        6.96     18.07 o 
   5   4  30        0.33        0.01     19.23 o 
   6   4  30        1.69       -2.42     22.80 o 
   7   4  30        0.50      -13.25     23.81 o 
  -7   5  30        1.71       29.47     24.27 o 
  -6   5  30       40.22       47.93     23.24 o 
  -5   5  30       48.14       25.14     22.14 o 
  -4   5  30        8.55        8.81     21.16 o 
  -3   5  30       12.81       14.66     20.46 o 
  -2   5  30       16.15       21.10     20.44 o 
  -1   5  30       12.03       13.92     19.98 o 
   0   5  30       32.69       27.21     19.94 o 
   1   5  30        0.33       -2.97     19.80 o 
   2   5  30        2.88       18.00     33.76 o 
   3   5  30       11.49       34.97     21.59 o 
   4   5  30       53.49       23.90     21.67 o 
   5   5  30        0.23       -5.20     21.87 o 
  -5   6  30       48.49       85.85     24.01 o 
  -4   6  30       50.94       69.50     23.58 o 
  -3   6  30        1.29       -5.66     21.19 o 
  -2   6  30       73.04       49.04     26.85 o 
  -1   6  30        1.31       -0.45     20.41 o 
   0   6  30       73.78       90.95     22.58 o 
   1   6  30       10.02      -15.22     19.33 o 
   2   6  30       31.79       18.52     20.87 o 
   3   6  30       37.09       24.51     22.98 o 
   4   6  30        3.76       20.50     21.97 o 
  -9   1  31       42.02       62.41     25.37 o 
  -8   1  31        0.01      -15.99     20.60 o 
  -7   1  31      106.38      131.04     20.43 o 
  -6   1  31      113.72       96.71     20.98 o 
  -5   1  31       21.99       41.89     15.81 o 
  -4   1  31      159.99      163.61     27.81 o 
  -3   1  31       35.95       33.77     15.41 o 
  -2   1  31      105.12      116.80     16.53 o 
  -1   1  31      352.24      379.27     20.85 o 
   0   1  31        2.05      -14.30     14.30 o 
   1   1  31      207.09      240.00     16.88 o 
   2   1  31       62.29       63.44     15.08 o 
   3   1  31        0.50       -9.95     13.73 o 
   4   1  31       55.26       71.02     17.86 o 
   5   1  31       14.80       17.74     15.72 o 
   6   1  31       46.93       18.52     20.80 o 
   7   1  31       41.72       14.98     25.83 o 
   8   1  31        2.50       15.75     24.48 o 
  -9   2  31        4.69      -25.37     25.37 o 
  -8   2  31       66.08       55.64     28.39 o 
  -7   2  31        1.02        4.00     21.43 o 
  -6   2  31       55.09       54.29     18.20 o 
  -5   2  31      163.75      194.48     19.53 o 
  -4   2  31        0.04       -5.26     14.32 o 
  -3   2  31      356.18      397.07     21.35 o 
  -2   2  31       98.96      103.53     17.05 o 
  -1   2  31       30.41       23.16     15.05 o 
   0   2  31       81.89       95.79     15.90 o 
   1   2  31       61.61       89.94     17.11 o 
   2   2  31       42.84       35.84     14.41 o 
   3   2  31      225.30      228.50     26.16 o 
   4   2  31        8.19       14.66     17.57 o 
   5   2  31       34.63       16.35     19.80 o 
   6   2  31        1.28       -7.86     19.79 o 
   7   2  31        0.13      -23.91     23.91 o 
  -8   3  31        4.08        7.27     20.32 o 
  -7   3  31        6.01        9.25     20.85 o 
  -6   3  31        7.06       13.61     19.44 o 
  -5   3  31        4.22       -3.25     18.32 o 
  -4   3  31       15.91       27.88     18.06 o 
  -3   3  31        7.56       16.47     15.62 o 
  -2   3  31        3.02        9.69     17.24 o 
  -1   3  31        7.75       -4.27     16.06 o 
   0   3  31        0.65       -8.49     15.92 o 
   1   3  31        7.70       27.60     16.43 o 
   2   3  31       13.53       -0.19     17.32 o 
   3   3  31       14.43       31.35     17.64 o 
   4   3  31        1.48      -13.09     18.28 o 
   5   3  31        0.22      -17.91     17.91 o 
   6   3  31        9.76       22.33     25.34 o 
   7   3  31        0.58        6.85     25.36 o 
  -7   4  31       34.73       15.86     22.75 o 
  -6   4  31       70.27       52.48     24.08 o 
  -5   4  31       72.84       57.37     22.59 o 
  -4   4  31        6.57        9.27     21.18 o 
  -3   4  31       68.19       71.93     22.11 o 
  -2   4  31       79.10      108.57     31.67 o 
  -1   4  31        8.22        9.89     36.14 o 
   0   4  31      215.71      197.23     42.49 o 
   1   4  31       43.22       48.36     21.12 o 
   2   4  31        8.96       14.73     17.62 o 
   3   4  31       18.62       23.99     18.94 o 
   4   4  31        0.47       14.37     19.05 o 
   5   4  31       11.38       21.01     20.20 o 
   6   4  31       23.40       51.68     20.52 o 
  -6   5  31       31.82       24.25     24.01 o 
  -5   5  31        3.31      -22.51     22.51 o 
  -4   5  31      108.85      124.20     24.70 o 
  -3   5  31       26.34      -19.02     21.07 o 
  -2   5  31       18.34        9.48     23.28 o 
  -1   5  31       36.32       18.16     26.68 o 
   0   5  31        0.37        2.39     21.09 o 
   1   5  31       40.19       -0.83     20.70 o 
   2   5  31       44.60       56.13     22.27 o 
   3   5  31        8.87       -1.63     22.19 o 
   4   5  31       15.56       29.01     22.61 o 
   5   5  31       15.87       25.58     33.27 o 
  -4   6  31        0.08       -1.95     22.34 o 
  -3   6  31        1.70      -21.16     21.16 o 
  -2   6  31        0.03       21.07     22.15 o 
  -1   6  31        0.07       16.72     21.99 o 
   0   6  31        0.10       -0.27     21.00 o 
   1   6  31        2.87       -7.18     20.89 o 
   2   6  31       12.38       23.67     21.45 o 
   3   6  31        1.84       -4.23     21.50 o 
  -9   0  32       22.76      -27.55     31.25 o 
  -8   0  32      215.73      224.04     35.96 o 
  -7   0  32        2.76      -23.08     26.78 o 
  -6   0  32      335.64      300.93     34.87 o 
  -5   0  32      375.11      369.23     34.46 o 
  -4   0  32        2.84       -1.53     28.94 o 
  -3   0  32      372.37      326.88     33.33 o 
  -2   0  32      137.36      141.10     22.03 o 
  -1   0  32      395.12      402.26     28.69 o 
   0   0  32      172.67      192.65     23.25 o 
   1   0  32       48.33       44.75     31.57 o 
   2   0  32       85.06       87.60     21.28 o 
   3   0  32       30.95       34.80     21.79 o 
   4   0  32        8.24       43.92     23.37 o 
   5   0  32       77.91      105.76     32.79 o 
   6   0  32       35.80       23.73     23.71 o 
   7   0  32        0.83      -30.83     44.04 o 
  -8   1  32        1.93      -11.99     20.06 o 
  -7   1  32       14.57       25.31     20.85 o 
  -6   1  32        0.57        8.28     19.12 o 
  -5   1  32      136.68      163.40     26.16 o 
  -4   1  32      322.95      330.15     21.90 o 
  -3   1  32        9.76      -14.44     14.44 o 
  -2   1  32        4.80       -4.65     14.86 o 
  -1   1  32      121.40      140.37     17.39 o 
   0   1  32        2.21        0.05     14.44 o 
   1   1  32       82.38      107.54     17.49 o 
   2   1  32       19.61       37.59     16.38 o 
   3   1  32       24.12       17.33     15.73 o 
   4   1  32       42.98       19.03     16.69 o 
   5   1  32       79.36      108.50     20.98 o 
   6   1  32       14.63       -6.33     28.16 o 
   7   1  32       12.04        9.52     26.25 o 
  -8   2  32       30.90       38.44     24.04 o 
  -7   2  32       18.16      -24.89     25.87 o 
  -6   2  32       16.96        8.46     17.43 o 
  -5   2  32       34.24       16.91     17.48 o 
  -4   2  32        7.87       -0.04     16.11 o 
  -3   2  32       88.63       63.50     16.36 o 
  -2   2  32        3.97       22.71     15.91 o 
  -1   2  32        9.36        0.08     14.59 o 
   0   2  32       78.87       90.98     17.20 o 
   1   2  32       40.07       39.14     16.22 o 
   2   2  32       59.53       45.43     17.76 o 
   3   2  32       62.58       82.42     19.50 o 
   4   2  32       46.43       59.04     19.45 o 
   5   2  32        7.05        3.89     19.88 o 
   6   2  32       67.27       79.30     21.44 o 
   7   2  32        0.12       11.01     30.33 o 
  -8   3  32        2.42      -42.78     42.78 o 
  -7   3  32      132.98       88.52     25.39 o 
  -6   3  32       85.77       79.67     23.37 o 
  -5   3  32       28.33       46.13     21.96 o 
  -4   3  32       66.20       73.69     34.87 o 
  -3   3  32        5.35      -11.81     18.13 o 
  -2   3  32      450.16      497.12     26.85 o 
  -1   3  32      218.10      217.53     25.74 o 
   0   3  32        4.05       -8.61     17.06 o 
   1   3  32      236.81      209.64     22.10 o 
   2   3  32        1.10       15.82     17.27 o 
   3   3  32       14.78      -18.04     18.04 o 
   4   3  32      110.41      115.81     21.25 o 
   5   3  32        3.36       -0.46     20.21 o 
   6   3  32        1.09       -9.04     20.76 o 
  -7   4  32        0.59       -9.40     24.43 o 
  -6   4  32       45.64       28.10     23.34 o 
  -5   4  32       29.32       61.41     46.18 o 
  -4   4  32        3.07       15.17     21.62 o 
  -3   4  32       61.95       18.43     28.14 o 
  -2   4  32        0.68       -1.43     21.28 o 
  -1   4  32       23.38        6.96     19.01 o 
   0   4  32       47.29       85.12     22.48 o 
   1   4  32        3.77       33.39     21.96 o 
   2   4  32        0.91      -21.29     21.29 o 
   3   4  32       41.50       55.82     23.14 o 
   4   4  32       11.70       40.66     21.04 o 
   5   4  32        8.06       -1.85     20.75 o 
  -5   5  32        8.05       -8.11     22.99 o 
  -4   5  32       62.11       90.81     24.76 o 
  -3   5  32       20.70        6.88     21.43 o 
  -2   5  32       15.15       35.65     22.40 o 
  -1   5  32       11.52       16.66     22.03 o 
   0   5  32       36.50       51.60     26.25 o 
   1   5  32        0.57      -16.44     20.57 o 
   2   5  32       51.96       47.00     30.06 o 
   3   5  32        4.26        9.68     22.69 o 
   4   5  32        2.53      -24.72     30.81 o 
  -3   6  32       59.94       43.66     29.02 o 
  -2   6  32       25.88       49.83     22.88 o 
  -1   6  32        8.58       41.44     37.99 o 
   0   6  32       15.83       -0.88     21.91 o 
   1   6  32        4.39       10.52     22.46 o 
   2   6  32       49.01       40.90     37.12 o 
  -8   1  33       33.42       73.87     22.55 o 
  -7   1  33      128.85      131.81     23.25 o 
  -6   1  33       21.99       43.38     20.86 o 
  -5   1  33       68.92       76.00     20.76 o 
  -4   1  33      242.82      226.98     27.51 o 
  -3   1  33        3.10       16.84     15.91 o 
  -2   1  33      148.02      137.13     18.76 o 
  -1   1  33       81.66       83.30     17.16 o 
   0   1  33       54.64       46.49     16.52 o 
   1   1  33      277.82      304.42     20.78 o 
   2   1  33        9.77       18.43     16.12 o 
   3   1  33      170.90      173.92     20.66 o 
   4   1  33       38.19       31.03     18.08 o 
   5   1  33        0.25      -16.21     20.05 o 
   6   1  33       12.35       -1.47     20.29 o 
   7   1  33       21.74       25.75     31.43 o 
  -8   2  33       76.52       49.06     26.82 o 
  -7   2  33        5.97       24.07     24.16 o 
  -6   2  33      139.42      130.05     20.09 o 
  -5   2  33       60.53       35.39     29.18 o 
  -4   2  33       68.16       68.07     17.86 o 
  -3   2  33      298.89      305.84     21.75 o 
  -2   2  33       27.46       28.49     16.56 o 
  -1   2  33      196.36      238.28     19.95 o 
   0   2  33      244.54      277.31     20.98 o 
   1   2  33        2.07       -6.77     15.88 o 
   2   2  33       70.70      114.17     20.22 o 
   3   2  33       44.04       76.29     19.37 o 
   4   2  33       25.39        9.27     20.57 o 
   5   2  33       59.79       96.00     21.33 o 
   6   2  33        8.17      -20.98     20.98 o 
  -7   3  33        2.30       13.71     22.97 o 
  -6   3  33        0.37       -8.47     22.96 o 
  -5   3  33        1.02      -18.45     23.61 o 
  -4   3  33       39.46       48.73     22.51 o 
  -3   3  33        2.47        8.27     25.83 o 
  -2   3  33        0.90      -12.62     18.52 o 
  -1   3  33        0.55        6.91     18.23 o 
   0   3  33       10.03       -4.91     18.04 o 
   1   3  33        8.12        1.34     18.71 o 
   2   3  33       31.50       34.58     19.10 o 
   3   3  33        3.44       -0.56     18.93 o 
   4   3  33       33.51       21.35     20.44 o 
   5   3  33        0.69      -13.31     20.19 o 
   6   3  33        1.96       10.61     24.80 o 
  -6   4  33       24.41       -0.53     35.42 o 
  -5   4  33       34.87        9.47     22.84 o 
  -4   4  33       37.30       78.60     23.96 o 
  -3   4  33      119.42      152.01     32.57 o 
  -2   4  33        0.19        9.41     22.04 o 
  -1   4  33      116.09       73.43     27.54 o 
   0   4  33       71.26       74.89     23.48 o 
   1   4  33        0.50        2.67     22.11 o 
   2   4  33       75.74       53.97     23.34 o 
   3   4  33       18.42       11.16     22.12 o 
   4   4  33        7.16       -4.54     23.44 o 
   5   4  33       15.06        8.98     24.51 o 
  -4   5  33       47.07       20.29     24.15 o 
  -3   5  33        6.52        8.36     23.39 o 
  -2   5  33       98.62       62.01     23.84 o 
  -1   5  33       73.61       91.99     24.07 o 
   0   5  33       14.02       19.06     22.28 o 
   1   5  33       75.70       40.31     22.87 o 
   2   5  33        2.87      -15.13     23.28 o 
   3   5  33       11.71      -28.56     32.42 o 
  -8   0  34       16.32       48.44     46.56 o 
  -7   0  34       12.16       -9.79     54.42 o 
  -6   0  34      314.95      310.79     38.93 o 
  -5   0  34       37.32       68.10     31.58 o 
  -4   0  34      150.60      104.75     29.77 o 
  -3   0  34      322.77      312.92     44.36 o 
  -2   0  34       32.13       44.32     26.97 o 
  -1   0  34      210.70      221.05     26.74 o 
   0   0  34      149.84      163.10     23.91 o 
   1   0  34       74.24       52.83     22.96 o 
   2   0  34      120.68      135.54     23.74 o 
   3   0  34      134.09      138.74     24.80 o 
   4   0  34      100.09      119.53     29.21 o 
   5   0  34       85.29       65.08     25.36 o 
   6   0  34       39.13       39.28     25.54 o 
  -7   1  34       72.13       76.66     26.16 o 
  -6   1  34       17.76        3.78     19.81 o 
  -5   1  34       11.81       10.11     19.32 o 
  -4   1  34        0.75       -1.83     18.81 o 
  -3   1  34       30.94       38.64     17.89 o 
  -2   1  34      347.11      415.81     23.90 o 
  -1   1  34        6.36      -15.80     15.80 o 
   0   1  34        3.29       23.89     16.16 o 
   1   1  34       91.92      110.59     19.24 o 
   2   1  34        0.00        2.76     17.08 o 
   3   1  34       37.79       60.10     17.80 o 
   4   1  34      128.46      130.34     22.66 o 
   5   1  34        0.27        4.57     20.80 o 
   6   1  34        2.41        2.37     22.13 o 
  -7   2  34        7.85      -10.83     25.14 o 
  -6   2  34       32.18       34.00     31.29 o 
  -5   2  34       41.56       58.57     19.52 o 
  -4   2  34       21.96       31.79     17.16 o 
  -3   2  34       30.53       10.45     17.03 o 
  -2   2  34       22.91        8.66     16.36 o 
  -1   2  34       16.24       26.03     17.07 o 
   0   2  34       25.37       18.65     17.04 o 
   1   2  34        9.05        7.13     20.26 o 
   2   2  34       50.35       59.28     20.13 o 
   3   2  34       11.52      -18.26     18.26 o 
   4   2  34        2.97      -17.05     20.35 o 
   5   2  34       28.84       12.04     22.50 o 
   6   2  34        4.80      -10.68     21.82 o 
  -6   3  34        0.07      -22.31     23.08 o 
  -5   3  34      118.06      100.00     25.73 o 
  -4   3  34       59.28       50.20     23.29 o 
  -3   3  34       32.92        2.58     23.18 o 
  -2   3  34       65.06       89.18     20.63 o 
  -1   3  34       55.76       63.89     19.70 o 
   0   3  34      152.35      122.96     20.87 o 
   1   3  34      116.12      108.47     20.89 o 
   2   3  34       29.05       17.29     20.00 o 
   3   3  34       46.09       44.00     21.41 o 
   4   3  34        0.60       31.26     20.39 o 
   5   3  34        7.10       27.01     21.94 o 
  -5   4  34        4.71      -22.91     22.91 o 
  -4   4  34       86.46      153.82     30.77 o 
  -3   4  34       63.45       36.42     29.38 o 
  -2   4  34       36.23       36.50     23.36 o 
  -1   4  34       27.64       25.30     24.74 o 
   0   4  34        0.64       -7.57     21.76 o 
   1   4  34        7.31        5.70     34.69 o 
   2   4  34       31.47       43.34     23.83 o 
   3   4  34        4.40        2.22     23.90 o 
   4   4  34        0.41       -4.22     23.23 o 
  -3   5  34        4.57      -12.73     22.82 o 
  -2   5  34       12.38       12.56     23.72 o 
  -1   5  34        0.13       -5.86     21.91 o 
   0   5  34        0.24      -21.86     21.86 o 
   1   5  34       29.03       39.23     23.07 o 
   2   5  34       25.55       18.69     23.56 o 
  -7   1  35       89.94       53.93     23.33 o 
  -6   1  35       57.12       92.19     23.07 o 
  -5   1  35      226.64      195.93     24.43 o 
  -4   1  35       14.22       54.35     21.11 o 
  -3   1  35       67.50       76.78     18.25 o 
  -2   1  35      161.55      174.12     19.99 o 
  -1   1  35        5.37       27.52     17.51 o 
   0   1  35       98.04       74.60     18.84 o 
   1   1  35       28.75       17.95     17.46 o 
   2   1  35       66.47       52.85     18.25 o 
   3   1  35       77.26       54.84     18.79 o 
   4   1  35       11.68       34.19     22.53 o 
   5   1  35       12.10       -6.54     22.08 o 
  -6   2  35      130.03      174.78     55.44 o 
  -5   2  35        2.72        5.08     20.90 o 
  -4   2  35      221.00      209.34     21.76 o 
  -3   2  35       65.88       60.12     19.19 o 
  -2   2  35       74.07       79.96     18.17 o 
  -1   2  35      330.91      321.26     22.52 o 
   0   2  35       10.36        7.85     19.54 o 
   1   2  35       91.30       99.99     20.96 o 
   2   2  35       51.58       67.35     21.05 o 
   3   2  35       19.65        2.70     24.71 o 
   4   2  35       32.61       18.94     21.15 o 
   5   2  35       20.70       39.77     22.56 o 
  -6   3  35       16.50       16.98     45.30 o 
  -5   3  35        6.45       -0.81     24.09 o 
  -4   3  35       13.17      -21.38     23.32 o 
  -3   3  35        5.88      -27.26     27.26 o 
  -2   3  35       43.44       60.10     43.23 o 
  -1   3  35        8.49       33.19     19.76 o 
   0   3  35        7.14      -12.94     20.19 o 
   1   3  35        5.11       -0.09     19.23 o 
   2   3  35        3.34       -4.30     20.61 o 
   3   3  35        1.78       21.05     20.27 o 
   4   3  35       15.60       40.49     21.58 o 
  -4   4  35       27.64       54.85     25.15 o 
  -3   4  35       50.46       83.04     25.48 o 
  -2   4  35       56.00       36.38     28.95 o 
  -1   4  35       47.78       47.32     22.65 o 
   0   4  35        0.86      -18.29     22.37 o 
   1   4  35       41.15       18.54     23.73 o 
   2   4  35       52.70       54.82     24.57 o 
   3   4  35        6.91       18.18     24.43 o 
  -1   5  35        2.59       16.98     41.53 o 
  -6   0  36       14.63       -1.23     29.56 o 
  -5   0  36       54.43      104.03     30.92 o 
  -4   0  36      494.00      613.59     46.45 o 
  -3   0  36       18.07       -4.99     29.27 o 
  -2   0  36       48.84       36.54     28.02 o 
  -1   0  36      232.61      180.36     32.89 o 
   0   0  36       10.70       22.01     42.78 o 
   1   0  36      304.70      329.25     37.79 o 
   2   0  36        1.91      -28.43     28.43 o 
   3   0  36       11.66      -22.28     26.47 o 
   4   0  36      166.12      188.79     36.65 o 
   5   0  36        4.52        2.68     30.07 o 
  -6   1  36       31.51       42.37     23.04 o 
  -5   1  36       44.01       51.25     21.77 o 
  -4   1  36        3.26       -0.66     20.03 o 
  -3   1  36       23.91      -19.64     19.64 o 
  -2   1  36       17.65       43.51     18.44 o 
  -1   1  36       20.30       29.75     19.02 o 
   0   1  36       25.55       18.00     18.22 o 
   1   1  36       34.12       80.54     18.45 o 
   2   1  36      118.15      161.63     20.53 o 
   3   1  36       64.61       60.96     22.53 o 
   4   1  36        1.32        2.19     21.10 o 
   5   1  36        1.52      -16.75     21.94 o 
  -6   2  36       71.21       53.48     49.07 o 
  -5   2  36       64.41      138.79     28.92 o 
  -4   2  36        4.71       -0.23     18.84 o 
  -3   2  36      173.66      199.68     21.77 o 
  -2   2  36       15.90       27.26     17.95 o 
  -1   2  36       36.75       11.17     19.68 o 
   0   2  36        0.15       11.23     20.75 o 
   1   2  36        2.28        1.90     20.14 o 
   2   2  36       34.37        4.78     20.04 o 
   3   2  36       38.49       57.32     22.46 o 
   4   2  36        0.25       18.15     22.09 o 
  -5   3  36      118.94       62.25     33.36 o 
  -4   3  36        0.06      -11.95     35.89 o 
  -3   3  36      112.76      105.68     28.32 o 
  -2   3  36       34.23       46.06     24.60 o 
  -1   3  36        7.80      -16.39     20.52 o 
   0   3  36      241.74      252.83     25.79 o 
   1   3  36       55.90       17.76     20.02 o 
   2   3  36       17.41       20.47     20.80 o 
   3   3  36       79.17       93.33     22.51 o 
  -3   4  36       62.72       37.55     25.55 o 
  -2   4  36       70.15       19.62     24.09 o 
  -1   4  36       50.48       65.35     26.09 o 
   0   4  36        3.48      -18.02     23.73 o 
   1   4  36        7.53       -6.96     24.32 o 
  -5   1  37       76.83      102.75     25.52 o 
  -4   1  37       31.06       17.02     21.51 o 
  -3   1  37      144.38      160.17     23.95 o 
  -2   1  37       32.74       46.07     25.34 o 
  -1   1  37       22.59        9.67     19.41 o 
   0   1  37       33.67       14.73     17.86 o 
   1   1  37        9.50       10.78     18.26 o 
   2   1  37        8.21       23.37     20.63 o 
   3   1  37       20.54       44.60     23.68 o 
   4   1  37       24.81        2.48     22.15 o 
  -5   2  37       17.70       55.37     44.04 o 
  -4   2  37       87.96      143.44     21.31 o 
  -3   2  37       16.05       49.58     22.31 o 
  -2   2  37      113.99      121.82     24.25 o 
  -1   2  37        7.74       -4.11     20.21 o 
   0   2  37       26.43       15.19     20.47 o 
   1   2  37      150.49      203.52     24.83 o 
   2   2  37       58.71       67.53     22.94 o 
   3   2  37       23.18       18.39     24.80 o 
  -3   3  37        0.31       22.26     38.95 o 
  -2   3  37        0.28       -1.65     24.27 o 
  -1   3  37       24.53       11.08     25.47 o 
   0   3  37        1.53       -0.40     20.49 o 
   1   3  37        3.43       -6.89     20.45 o 
   2   3  37        0.40        4.45     22.37 o 
  -4   0  38       86.64      113.83     35.07 o 
  -3   0  38       18.50        0.69     29.14 o 
  -2   0  38      146.66      127.56     32.97 o 
  -1   0  38       79.06       85.51     31.75 o 
   0   0  38      108.93       84.69     31.62 o 
   1   0  38        7.81       19.68     31.06 o 
   2   0  38       82.41      109.75     50.02 o 
   3   0  38       35.56       34.93     71.41 o 
  -4   1  38       55.44       47.36     23.09 o 
  -3   1  38       13.12       14.96     21.56 o 
  -2   1  38       12.76       37.19     21.81 o 
  -1   1  38       10.65      -14.57     21.94 o 
   0   1  38       12.88       19.48     18.86 o 
   1   1  38       51.16       38.24     18.95 o 
   2   1  38        1.03      -28.97     28.97 o 
   3   1  38       15.45      -10.21     34.61 o 
  -3   2  38       12.91        4.70     21.29 o 
  -2   2  38       42.80      -21.13     21.69 o 
  -1   2  38       29.28       32.67     22.02 o 
   0   2  38       24.37       48.80     27.43 o 
   1   2  38       40.83       70.40     22.30 o 
   2   2  38       60.83       33.72     21.30 o 
  -1   3  38      103.70      123.32     50.96 o 
  -2   1  39        2.06       -9.66     20.73 o 
  -1   1  39       63.99       62.08     23.72 o 
   0   1  39       83.79       87.78     22.56 o 
   1   1  39        2.61       43.38     25.57 o 
                                                 
